# Supplementary material for: Collaboration Networks in Applied Conservation Projects across Europe
Source: PLoS One. 2016 Oct 10;11(10):e0164503. doi: 10.1371/journal.pone.0164503 (PMC5056702; doi:10.1371/journal.pone.0164503)
Supplement: S1 Dataset — (XLSX) [file pone.0164503.s001.xlsx]

## Sheet: Database_1
Database 1
Project ID	Awarded country	Organisation
LIFE00 NAT/A/007051	Austria	WWF Österreich, Austria
LIFE00 NAT/A/007051	Austria	WWF Hungary
LIFE00 NAT/A/007053	Austria	Amt der Tiroler Landesregierung, Abteilung Umweltschutz, Austria
LIFE00 NAT/A/007053	Austria	Bundeswasserbauverwaltung (vertreten durch das Amt d. Tiroler LR, Abt. Wasserwirtschaft), Austria
LIFE00 NAT/A/007053	Austria	Forsttechnischer Dienst für Wildbach- und Lawinenverbauung Tirol, Austria
LIFE00 NAT/A/007053	Austria	WWF Österreich, Austria
LIFE00 NAT/A/007055	Austria	Amt der Kärntner Landesregierung , Abteilung 20-Unterabteilung Naturschutz, Austria
LIFE00 NAT/A/007055	Austria	Amt der Kärntner Landesregierung, Abt. 17B - Brückenbau, Austria
LIFE00 NAT/A/007069	Austria	Amt der Landeshautpstadt Bregenz
LIFE00 NAT/B/007148	Belgium	Ministère de la Région Wallonne
LIFE00 NAT/B/007148	Belgium	Réserves naturelles RNOB ASBL
LIFE00 NAT/B/007156	Belgium	Aminal/Afdeling Natuur, Belgium
LIFE00 NAT/B/007156	Belgium	Natuurpunt Beheer, Belgium
LIFE00 NAT/B/007156	Belgium	Natuurpunt Studie, Belgium
LIFE00 NAT/B/007156	Belgium	Regionaal Landschap Vlaamse Ardennen, Belgium
LIFE00 NAT/B/007156	Belgium	World Wide Fund for Nature Belgium
LIFE00 NAT/B/007168	Belgium	Ardenne et Gaume asbl
LIFE00 NAT/B/007168	Belgium	Commune de Rochefort, Belgium
LIFE00 NAT/B/007168	Belgium	Commune de Tellin, Belgium
LIFE00 NAT/D/007038	Germany	Staatliches Amt für Umwelt und Natur Ueckermünde
LIFE00 NAT/D/007039	Germany	Bezirksstelle für Naturschutz u. Landschaftspflege Freiburg, Germany
LIFE00 NAT/D/007039	Germany	Forstliche Versuchs- und Forschungsanstalt Baden-Württemberg, Germany
LIFE00 NAT/D/007039	Germany	Landesforstverwaltung B-W, Forstdirektion Freiburg, Germany
LIFE00 NAT/D/007039	Germany	Naturschutzzentrum Ruhestein im Schwarzwald, Germany
LIFE00 NAT/D/007039	Germany	Regierungspräsidium Karlsruhe
LIFE00 NAT/D/007042	Germany	Biologische Station Kreis Steinfurt e.V.
LIFE00 NAT/D/007043	Germany	Landkreis Stade, Germany
LIFE00 NAT/D/007043	Germany	Niedersächsisches Umweltministerium
LIFE00 NAT/D/007057	Germany	Amt für Forstwirtschaft Templin, Germany
LIFE00 NAT/D/007057	Germany	Landesanstalt für Grossschutzgebiete
LIFE00 NAT/D/007057	Germany	NaturschutzFonds Brandenburg, Germany
LIFE00 NAT/D/007058	Germany	Naturlandstiftung Saar
LIFE00 NAT/D/007058	Germany	Stiftung Naturschutz Schleswig-Holstein, Germany
LIFE00 NAT/DK/007116	Denmark	National Environment Research Institute (NERI)
LIFE00 NAT/DK/007116	Denmark	Skov- og Naturstyrelsen, Danish Forest and Nature Agency
LIFE00 NAT/E/007297	Spain	Gobierno de Aragón. Dirección General de Desarrollo Sostenible y Biodiversidad. Departamento de Medio Ambiente
LIFE00 NAT/E/007299	Spain	Junta de Castilla y Léon - Consejería de Medio Ambiente
LIFE00 NAT/E/007303	Spain	DG Pesca. Govern Balear, Spain
LIFE00 NAT/E/007303	Spain	Direcció General de Biodiversitat, Conselleria de Medi Ambient, Govern de les Illes Balears
LIFE00 NAT/E/007303	Spain	Fundació Bosch i Gimpera, Spain
LIFE00 NAT/E/007303	Spain	IMEDEA, Spain
LIFE00 NAT/E/007303	Spain	SEMILLA S.A., Spain
LIFE00 NAT/E/007304	Spain	Consejería de Medio Ambiente de la Junta de Andalucía
LIFE00 NAT/E/007311	Spain	Conselleria de Medi Ambient, Aigua, Urbanisme i Habitatge- Dir. Gral de Gestión del Medio Natural
LIFE00 NAT/E/007327	Spain	GRUS, Spain
LIFE00 NAT/E/007327	Spain	Sociedad Española de Ornitologia (SEO/BirdLife)
LIFE00 NAT/E/007328	Spain	Dirección General del Medio Natural - Departamento de Medio Ambiente y Vivienda - Generalitat de Cataluña
LIFE00 NAT/E/007330	Spain	Conselleria de medio ambiente-Xunta de Galicia, Spain
LIFE00 NAT/E/007330	Spain	Instituto Lucense de Desarrolo Economico y Social
LIFE00 NAT/E/007331	Spain	Dirección General del Medio Natural - Gobierno de La Rioja
LIFE00 NAT/E/007335	Spain	Dirección de Asuntos Europeos - Diputación Foral de Álava
LIFE00 NAT/E/007336	Spain	Dirección de Asuntos Europeos - Diputación Foral de Álava
LIFE00 NAT/E/007337	Spain	Consellería de Medio Ambiente - Dir. Gral de Planificación y Gestión del Medio
LIFE00 NAT/E/007339	Spain	Ayuntamiento de Valencia - Concejalía de Devesa y Albufera y Alcaldías de Barrio
LIFE00 NAT/E/007340	Spain	Consejería Agricultura y Medio Ambiente Junta Extremadura
LIFE00 NAT/E/007340	Spain	Consejería Medio Ambiente Junta Andalucía
LIFE00 NAT/E/007340	Spain	Consejería Medio Ambiente Junta Castilla y León
LIFE00 NAT/E/007340	Spain	Centro para la Conservación de la Vida Silvestre Mediterránea
LIFE00 NAT/E/007340	Spain	Fundación para la Conservación del Buitre Negro (BVCF)
LIFE00 NAT/E/007340	Spain	Gobierno de Baleares, Frankfurt
LIFE00 NAT/E/007340	Spain	Zoological Society
LIFE00 NAT/E/007348	Spain	Consejería de Agricultura y Medio Ambiente - Dir. Gral de Medio Ambiente
LIFE00 NAT/E/007352	Spain	Fundación Oso Pardo Cantábrico
LIFE00 NAT/E/007352	Spain	Ministerio de Medio Ambiente. Direccion General de Conservación de la Naturaleza, Spain
LIFE00 NAT/E/007355	Spain	Consell Insular de Menorca
LIFE00 NAT/EE/007081	Estonia	Nature Conservation Foundation
LIFE00 NAT/EE/007081	Estonia	Tallinn Zoological Gardens (Tallinn Zoo)
LIFE00 NAT/EE/007081	Estonia	West Estonian Archipelago Biosphere Reserves' Hiiumaa Centre
LIFE00 NAT/EE/007082	Estonia	Estonian Ornithological Society
LIFE00 NAT/EE/007082	Estonia	Häädemeste Municipality, Estonia
LIFE00 NAT/EE/007082	Estonia	Pärnumaa Environmental Department, Estonia
LIFE00 NAT/EE/007082	Estonia	State Forestry Centre-Recreation department of the western and islands region ("Hiiest") Estonia
LIFE00 NAT/EE/007083	Estonia	Matsalu Nature Reserve, Estonia
LIFE00 NAT/EE/007083	Estonia	Ministry of the Environment, Republic of Estonia
LIFE00 NAT/F/007252	France	Association Loire Grands Migrateurs (LOGRAMI)
LIFE00 NAT/F/007252	France	Conseil Supérieur de la Pêche
LIFE00 NAT/F/007252	France	Etablissement Public d'Aménagement de la Loire et de ses Affluents
LIFE00 NAT/F/007252	France	Syndicat Mixte d'Aménagement du Haut-Allier
LIFE00 NAT/F/007269	France	Agence de l'Eau Loire-Bretagne, France
LIFE00 NAT/F/007269	France	Association de gestion de la Réserve Naturelle de Cherine, France
LIFE00 NAT/F/007269	France	Conservatoire des Espaces Naturels Languedoc-Roussillon, France
LIFE00 NAT/F/007269	France	GRIVE, France
LIFE00 NAT/F/007269	France	Les Amis des Marais de Vigueirat, France
LIFE00 NAT/F/007269	France	Ligue pour la Protection des Oiseaux
LIFE00 NAT/F/007269	France	Maison de l'Estuaire (Centre de Culture Scientifique et technique de l'Estuaire de Seine Public), France
LIFE00 NAT/F/007269	France	Ministère de l'Aménagement du Territoire et de l'Environnement, France
LIFE00 NAT/F/007269	France	Port autonome du Havre, France
LIFE00 NAT/F/007269	France	Station Biologique de la Tour du Valat, France
LIFE00 NAT/F/007269	France	Syndicat Mixte de la Basse Vallée de l'Aude, France
LIFE00 NAT/F/007269	France	WWF France
LIFE00 NAT/F/007273	France	Commune d'Asco
LIFE00 NAT/F/007273	France	Commune de Corscia
LIFE00 NAT/F/007273	France	Office National de la Chasse et de la Faune Sauvage
LIFE00 NAT/F/007273	France	Office National des Forêts
LIFE00 NAT/F/007273	France	Parc Naturel Régional de Corse Groupe Chiroptères de Corse
LIFE00 NAT/F/007273	France	Université de Gênes
LIFE00 NAT/F/007277	France	ARIENA, France
LIFE00 NAT/F/007277	France	CG 67, France
LIFE00 NAT/F/007277	France	CG 68, France
LIFE00 NAT/F/007277	France	Communauté de communes delta de la Sauer, France
LIFE00 NAT/F/007277	France	Commune de Rhinau, France
LIFE00 NAT/F/007277	France	Commune d'Offendorf, France
LIFE00 NAT/F/007277	France	Commune La Wantzenau, France
LIFE00 NAT/F/007277	France	CSA, France
LIFE00 NAT/F/007277	France	Office National des Forêts (ONF)
LIFE00 NAT/F/007277	France	Région Alsace, DAFTE
LIFE00 NAT/F/007277	France	Région Alsace, France
LIFE00 NAT/F/007277	France	Ville de Strasbourg, France
LIFE00 NAT/FIN/007059	Finland	Kainuun ympäristökeskus (Environment Centre of Kainuu) Metsähallitus
LIFE00 NAT/FIN/007059	Finland	Laatumaa Metsähallitus
LIFE00 NAT/FIN/007059	Finland	Lapin metsäkeskus (Forestry Centre of Lapland)
LIFE00 NAT/FIN/007059	Finland	Metsähallitus, Lapin luontopalvelut
LIFE00 NAT/FIN/007059	Finland	Pohjanmaan-Kainuun luontopalvelut Metsähallitus, Metsätalous
LIFE00 NAT/FIN/007059	Finland	Pohjois-Pohjanmaan metsäkeskus (Forestry Centre of North Ostrobothnia)
LIFE00 NAT/FIN/007059	Finland	Pohjois-Pohjanmaan ympäristökeskus (Environment Centre of North Ostrobothnia)
LIFE00 NAT/FIN/007059	Finland	Pohjois-Suomen metsänhoitoyhdistysten liitto Kainuun metsäkeskus (Forestry Centre of Kainuu)
LIFE00 NAT/FIN/007059	Finland	University of Oulu Kainuun metsänhoitoyhdistysten liitto
LIFE00 NAT/FIN/007060	Finland	Lapland Regional Environment Centre
LIFE00 NAT/FIN/007060	Finland	Metsähallitus-Laatumaa, Finland
LIFE00 NAT/FIN/007060	Finland	Metsähallitus-Perä-Pohjolan Luontopalvelut, Finland
LIFE00 NAT/FIN/007061	Finland	Kaakkois-Suomen tiepiiri Parikkalan kunta
LIFE00 NAT/FIN/007061	Finland	Kaakkois-Suomen ympäristökeskus
LIFE00 NAT/FIN/007061	Finland	Metsähallitus, Etelä-Suomen luontopalvelut
LIFE00 NAT/FIN/007062	Finland	Metsähalliltus, Itä-Suomen luontopalvelut
LIFE00 NAT/FIN/007062	Finland	Pohjois-Karjalan ympäristökeskus
LIFE00 NAT/FIN/007067	Finland	Eestimaa Looduse Fond (ELF)
LIFE00 NAT/FIN/007067	Finland	Metsähallitus Lounais-Suomen ympäristökeskus
LIFE00 NAT/FIN/007067	Finland	Norrtälje Naturskyddsfond
LIFE00 NAT/FIN/007067	Finland	Skärgards stiftelsen i Stockholms län
LIFE00 NAT/FIN/007067	Finland	Stockholm County Administrative Board
LIFE00 NAT/FIN/007067	Finland	Uppsala County Administrative Board
LIFE00 NAT/FIN/007067	Finland	Uudenmaan ympäristökeskus Suomen ympäristökeskus
LIFE00 NAT/FIN/007067	Finland	WWF Finland
LIFE00 NAT/FIN/007067	Finland	Yrkeshögskolan Sydväst Upplandsstiftelsen
LIFE00 NAT/FIN/007067	Finland	WWF Sweden
LIFE00 NAT/GR/007198	Greece	ANEE Evros Development Agency, Greece
LIFE00 NAT/GR/007198	Greece	The Ministry of Food and Agriculture Development, Greece
LIFE00 NAT/GR/007242	Greece	Aetos Municipality, Greece
LIFE00 NAT/GR/007242	Greece	Hellenic Ornithological Society, Greece
LIFE00 NAT/GR/007242	Greece	Prefecture of Florina, Greece
LIFE00 NAT/GR/007242	Greece	Region of Dytiki Makedonia, Forest Department, Greece
LIFE00 NAT/GR/007248	Greece	Hellenic Society for the Study and Protection of the Monk Seal, Greece
LIFE00 NAT/H/007162	Hungary	Ministry of Environment, Hungary
LIFE00 NAT/H/007162	Hungary	St Stephens University
LIFE00 NAT/IRL/007128	Ireland	BirdWatch Ireland
LIFE00 NAT/IRL/007128	Ireland	Teagasc, Ireland
LIFE00 NAT/IRL/007145	Ireland	Golden Eagle Trust Limited, Ireland
LIFE00 NAT/IRL/007145	Ireland	Irish Raptor Study Group
LIFE00 NAT/IRL/007145	Ireland	The Curlew Trust, Ireland
LIFE00 NAT/IT/007131	Italy	National Institute for the Wild Fauna, Italy
LIFE00 NAT/IT/007131	Italy	Parco Naturale Adamello Brenta
LIFE00 NAT/IT/007131	Italy	Trento Provincial Administration, Italy
LIFE00 NAT/IT/007139	Italy	Consorzio di gestione del Parco Regionale Campo dei Fiori
LIFE00 NAT/IT/007142	Italy	Consorzio Parco Regionale Delta del Po
LIFE00 NAT/IT/007142	Italy	Enel Distribuzione SpA, Italy
LIFE00 NAT/IT/007147	Italy	Agenzia Regionale Prevenzione Ambiente dell’Emilia-Romagna, Italy
LIFE00 NAT/IT/007147	Italy	Consorzio Parco Regionale del Delta del Po, Italy
LIFE00 NAT/IT/007147	Italy	Ministero per le Politiche Agricole e Forestali - Corpo Forestale dello Stato
LIFE00 NAT/IT/007159	Italy	Consorzio Parco Regionale della Valle del Lambro
LIFE00 NAT/IT/007159	Italy	Valle del Ticino Regional Park Consortium, Italy
LIFE00 NAT/IT/007161	Italy	Comune di Ostiglia
LIFE00 NAT/IT/007166	Italy	AIPO (formerly Magistrato per il Po), Italy
LIFE00 NAT/IT/007166	Italy	Amministrazione Provinciale di Piacenza
LIFE00 NAT/IT/007170	Italy	Provincia di Prato
LIFE00 NAT/IT/007208	Italy	Associazione Italiana per il WWF - ONLUS
LIFE00 NAT/IT/007209	Italy	ENEA-Sezione Componente Biotica degli Ecosistemi, Italy
LIFE00 NAT/IT/007209	Italy	Parco fluviale del Po e dell'Orba
LIFE00 NAT/IT/007214	Italy	Parco Regionale Alta Val Parma e Cedra, Italy
LIFE00 NAT/IT/007214	Italy	Parco Regionale Alto Appennino Modenese, Italy
LIFE00 NAT/IT/007214	Italy	Parco Regionale Alto Appennino Reggiano, Italy
LIFE00 NAT/IT/007214	Italy	Regione Emilia-Romagna
LIFE00 NAT/IT/007215	Italy	Delta del Po Regional Park, Italy
LIFE00 NAT/IT/007215	Italy	Regione Emilia-Romagna
LIFE00 NAT/IT/007216	Italy	Gemmano municipality
LIFE00 NAT/IT/007216	Italy	Regione Emilia-Romagna-Direz.Gen.Ambiente e Difesa del Suolo e della Costa-Servizio Parchi e Risorse Forestali
LIFE00 NAT/IT/007228	Italy	Bulgarian Academy of Sciences (Institute of Botany), Bulgaria
LIFE00 NAT/IT/007228	Italy	University of Patras (Dept. of Botany), Greece
LIFE00 NAT/IT/007228	Italy	Agency for the Gazetted Forests of the Sicily Region, Italy
LIFE00 NAT/IT/007228	Italy	Ente Parco Delle Madonie
LIFE00 NAT/IT/007228	Italy	Municipality of Polizzi Generosa, Italy
LIFE00 NAT/IT/007228	Italy	University of Palermo (Dept. of Botany), Italy
LIFE00 NAT/IT/007228	Italy	Botanical Garden of Valencia, Spain
LIFE00 NAT/IT/007233	Italy	Ente di Gestione del Parco Naturale della Valle del Ticino
LIFE00 NAT/IT/007233	Italy	WWF Italia Onlus
LIFE00 NAT/IT/007239	Italy	Casentino Mountain Community, Italy
LIFE00 NAT/IT/007239	Italy	Garfagnana Mountain Community, Italy
LIFE00 NAT/IT/007239	Italy	Pratomagno Mountain Community, Italy
LIFE00 NAT/IT/007239	Italy	Regione Toscana - Direzione generale dello sviluppo economico
LIFE00 NAT/IT/007246	Italy	Parco Regionale Adda-Sud
LIFE00 NAT/IT/007258	Italy	Consorzio Parco Monte Barro
LIFE00 NAT/IT/007258	Italy	Università dell'Insubria, Varese
LIFE00 NAT/IT/007266	Italy	Consorzio di Gestione Parco Regionale di Montevecchia e Valle del Curone
LIFE00 NAT/IT/007268	Italy	Consorzio Parco Lombardo della Valle del Ticino
LIFE00 NAT/IT/007281	Italy	Provincia autonoma di Trento - Servizio Parchi e Foreste Demaniali
LIFE00 NAT/LV/007124	Latvia	Latvian Ornithological Society, Latvia
LIFE00 NAT/LV/007124	Latvia	Ministry of Environment, Latvia
LIFE00 NAT/LV/007127	Latvia	Teici Nature Reserve, Latvia
LIFE00 NAT/LV/007134	Latvia	Lake Engure Nature Fund, Latvia
LIFE00 NAT/LV/007134	Latvia	Latvian Fund for Nature, Latvia
LIFE00 NAT/NL/007049	Netherlands	Natuurmonumenten, Netherlands
LIFE00 NAT/NL/007050	Netherlands	Natuurmonumenten, Netherlands
LIFE00 NAT/P/007085	Poland	Instituto da Conservação da Natureza/Reserva Natural do Paul de Arzila
LIFE00 NAT/P/007088	Poland	Reserva Natural do Estuário do Sado/Instituto da Conservação da Natureza, Portugal
LIFE00 NAT/P/007097	Poland	Parque Natural da Madeira, Portugal
LIFE00 NAT/P/007100	Poland	Reserva Natural do Estuário do Tejo/ICN, Portugal
LIFE00 NAT/RO/007171	Romania	Berzasca Town Hall, Romania
LIFE00 NAT/RO/007171	Romania	Bucharest University, Romania
LIFE00 NAT/RO/007171	Romania	Caras Severin County Council, Romania
LIFE00 NAT/RO/007171	Romania	Caras Severin Environment Protection Agency, Romania
LIFE00 NAT/RO/007171	Romania	Carpathian Danubian Centre for GeoEcology, Romania
LIFE00 NAT/RO/007171	Romania	Forestry Department – Caras Severin County, Romania
LIFE00 NAT/RO/007171	Romania	Iron Gates Museum , Romania
LIFE00 NAT/RO/007171	Romania	Mehedinti County Council, Romania
LIFE00 NAT/RO/007171	Romania	Mehedinti Environment Protection Agency, Romania
LIFE00 NAT/RO/007171	Romania	Orsova Town Hall, Romania
LIFE00 NAT/RO/007174	Romania	Cluj Environment Protection Agency, Romania
LIFE00 NAT/RO/007174	Romania	National Forest Authority ROMSILVA, Romania
LIFE00 NAT/RO/007174	Romania	Romanian Academy, Romania
LIFE00 NAT/RO/007174	Romania	Romanian Ornithological Society, Romania
LIFE00 NAT/RO/007174	Romania	University of Cluj, Romania
LIFE00 NAT/RO/007187	Romania	Green Cross, Romania
LIFE00 NAT/RO/007187	Romania	National Museum of Natural History Grigore Antipa, Romania
LIFE00 NAT/RO/007187	Romania	Romanian Academy, Romania
LIFE00 NAT/RO/007187	Romania	The Group of Underwater and Speleological Exploration, Romania
LIFE00 NAT/RO/007194	Romania	National Institute for Marine Research and Development Grigore Antipa, Romania
LIFE00 NAT/RO/007194	Romania	Dolphinarium, Romania
LIFE00 NAT/RO/007194	Romania	Mare Nostrum, Romania
LIFE00 NAT/S/007117	Sweden	Gotland University College, Sweden
LIFE00 NAT/S/007117	Sweden	Kalmar County Administration
LIFE00 NAT/S/007117	Sweden	Kalmar University-Dept of Biology and Environmental Science, Sweden
LIFE00 NAT/S/007117	Sweden	Lund University, Sweden
LIFE00 NAT/S/007118	Sweden	County Administration Board of Gotland (Länsstyrelsen Gotlands län)
LIFE00 NAT/S/007118	Sweden	Karlsö Jagt- och Djurskyddsförening AB (Karlsöklubben)
LIFE00 NAT/SLO/007223	Slovenia	Kozjanski Regional Park
LIFE00 NAT/SLO/007226	Slovenia	DOPPS - BirdLife Slovenia
LIFE00 NAT/SLO/007226	Slovenia	Ministry of Environment and Spatial Planning, Slovenia
LIFE00 NAT/SLO/007231	Slovenia	Drustvo Jarina Bohinj
LIFE00 NAT/SLO/007231	Slovenia	Triglavski Narodni Park
LIFE00 NAT/UK/007071	United Kingdom	Butterfly Conservation, United Kingdom
LIFE00 NAT/UK/007071	United Kingdom	Centre for Ecology and Hydrology, United Kingdom
LIFE00 NAT/UK/007071	United Kingdom	Defence Estates, United Kingdom
LIFE00 NAT/UK/007071	United Kingdom	Defence Evaluation Research Agency, United Kingdom
LIFE00 NAT/UK/007071	United Kingdom	English Nature, United Kingdom
LIFE00 NAT/UK/007071	United Kingdom	Royal Society for the Protection of Birds (RSPB), United Kingdom
LIFE00 NAT/UK/007073	United Kingdom	Central Science Laboratory, United Kingdom
LIFE00 NAT/UK/007073	United Kingdom	Comhairle nan Eilean Siar, United Kingdom
LIFE00 NAT/UK/007073	United Kingdom	Royal Society for the Protection of Birds (RSPB), United Kingdom
LIFE00 NAT/UK/007073	United Kingdom	Scottish Executive, United Kingdom
LIFE00 NAT/UK/007073	United Kingdom	Scottish Natural Heritage, United Kingdom
LIFE00 NAT/UK/007073	United Kingdom	Western Isles Enterprise, United Kingdom
LIFE00 NAT/UK/007074	United Kingdom	Central Scotland Countryside Trust
LIFE00 NAT/UK/007074	United Kingdom	Caledonian Partnership, Highland Birchwoods Ltd., United Kingdom
LIFE00 NAT/UK/007074	United Kingdom	Forest Enterprise, United Kingdom
LIFE00 NAT/UK/007074	United Kingdom	Forestry Commission Scotland, United Kingdom
LIFE00 NAT/UK/007074	United Kingdom	Scottish Natural Heritage, United Kingdom
LIFE00 NAT/UK/007074	United Kingdom	South Lanarkshire Council, United Kingdom
LIFE00 NAT/UK/007074	United Kingdom	West of Scotland Water Forest Research, United Kingdom
LIFE00 NAT/UK/007075	United Kingdom	Forest Enterprise, United Kingdom
LIFE00 NAT/UK/007075	United Kingdom	Forestry Commission, United Kingdom
LIFE00 NAT/UK/007075	United Kingdom	Plantlife, United Kingdom
LIFE00 NAT/UK/007075	United Kingdom	Royal Society for the Protection of Birds (RSPB), United Kingdom
LIFE00 NAT/UK/007075	United Kingdom	Scottish Natural Heritage, United Kingdom
LIFE00 NAT/UK/007078	United Kingdom	Forestry Commission Scotland, United Kingdom
LIFE00 NAT/UK/007078	United Kingdom	Scottish Natural Heritage, United Kingdom
LIFE00 NAT/UK/007078	United Kingdom	Scottish Wildlife Trust, United Kingdom
LIFE00 NAT/UK/007079	United Kingdom	Bournemouth Borough Council, United Kingdom
LIFE00 NAT/UK/007079	United Kingdom	Christchurch Borough Council, United Kingdom
LIFE00 NAT/UK/007079	United Kingdom	Dorset County Council, United Kingdom
LIFE00 NAT/UK/007079	United Kingdom	Dorset District Council, United Kingdom
LIFE00 NAT/UK/007079	United Kingdom	Dorset Fire and Rescue Service, United Kingdom
LIFE00 NAT/UK/007079	United Kingdom	Dorset Police, United Kingdom
LIFE00 NAT/UK/007079	United Kingdom	Dorset Wildlife Trust East, United Kingdom
LIFE00 NAT/UK/007079	United Kingdom	English Nature, United Kingdom
LIFE00 NAT/UK/007079	United Kingdom	Herpetological Conservation Trust, United Kingdom
LIFE02 NAT/A/008518	Austria	Nationalpark Donau-Auen GmbH
LIFE02 NAT/A/008518	Austria	Wasserstrassendirektion Wien-Via Donau, Austria
LIFE02 NAT/A/008519	Austria	Amt der Kärnter Landesregierung, Austria
LIFE02 NAT/A/008519	Austria	Umweltbundesamt, Austria
LIFE02 NAT/A/008519	Austria	WWF Österreich
LIFE02 NAT/B/008590	Belgium	Commission de Gestion du Parc Naturel Hautes-Fagnes Eifel, Belgium
LIFE02 NAT/B/008590	Belgium	Ministere de la Region Wallone represented by DEMNA
LIFE02 NAT/B/008590	Belgium	Réserves Naturelles RNOB, Belgium
LIFE02 NAT/B/008591	Belgium	Agentschap Natuur en Bos
LIFE02 NAT/B/008593	Belgium	Ardenne & Gaume asbl
LIFE02 NAT/B/008593	Belgium	Commune de Doische, Belgium
LIFE02 NAT/B/008593	Belgium	Commune de Viroinval, Belgium
LIFE02 NAT/B/008593	Belgium	Région wallonne, Belgium
LIFE02 NAT/B/008593	Belgium	Réserves Naturelles-RNOB, Belgium
LIFE02 NAT/B/008593	Belgium	Ville de Dinant, Belgium
LIFE02 NAT/B/008595	Belgium	Natuurpunt Beheer vzw.
LIFE02 NAT/D/008456	Germany	Umweltministerium Niedersachsen
LIFE02 NAT/D/008457	Germany	Behörde für Stadtentwicklung und Umwelt, Amt für Naturschutz und Landschaftspflege
LIFE02 NAT/D/008457	Germany	Ministerium für Umwelt, Natur und Forsten Schleswig-Holstein, Germany
LIFE02 NAT/D/008458	Germany	Bayerisches Staatsministerium für Umwelt, Gesundheit und Verbraucherschutz
LIFE02 NAT/D/008458	Germany	Bezirk Oberfranken, Germany
LIFE02 NAT/D/008458	Germany	Landkreis Hof, Germany
LIFE02 NAT/D/008458	Germany	Naturpark Erzgebirge/Vogtland, Germany
LIFE02 NAT/D/008461	Germany	Stiftung "Natur und Umwelt Rheinland-Pfalz"
LIFE02 NAT/D/008462	Germany	Gemeinde Fronreute, Germany
LIFE02 NAT/D/008462	Germany	Gemeinde Wolpertswende, Germany
LIFE02 NAT/D/008462	Germany	ProRegio Oberschwaben Gesellschaft f. Landschaftsentwicklung GmbH
LIFE02 NAT/D/008462	Germany	Regierungspräsidium Tübingen (Referat 56), Germany
LIFE02 NAT/D/008462	Germany	Staatliches Forstamt Bad Waldsee, Germany
LIFE02 NAT/DK/008584	Denmark	Camp Oxböl (Ministry of Defence)
LIFE02 NAT/DK/008584	Denmark	Ministry of the Environment, The Danish Forest and Nature Agency
LIFE02 NAT/DK/008584	Denmark	National Environment Research Institute (NERI)
LIFE02 NAT/DK/008584	Denmark	Nordjylland Amt (Nordjylland County)
LIFE02 NAT/DK/008584	Denmark	Ribe Amt (Ribe County)
LIFE02 NAT/DK/008584	Denmark	Sönderjylland Amt(Sönderjylland County)
LIFE02 NAT/DK/008584	Denmark	University of Copenhagen
LIFE02 NAT/DK/008584	Denmark	Viborg Amt (Viborg County)
LIFE02 NAT/DK/008588	Denmark	Dansk Ornitologisk Forening/Fuglevaernsfonden (The Danish Foundation for the Protection of Birds), Denmark
LIFE02 NAT/DK/008588	Denmark	Skov- og Naturstyrelsen, Danish Forest and Nature Agency
LIFE02 NAT/DK/008588	Denmark	Royal Society for the Protection of Birds (RSPB), United Kingdom
LIFE02 NAT/DK/008589	Denmark	Skov- og Naturstyrelsen, Danish Forest and Nature Agency
LIFE02 NAT/E/008598	Spain	Junta de Castilla y León - Consejería de Medio Ambiente
LIFE02 NAT/E/008602	Spain	Consejería de Agua y Agricultura
LIFE02 NAT/E/008602	Spain	IBERDROLA, Spain
LIFE02 NAT/E/008602	Spain	REE, Spain
LIFE02 NAT/E/008604	Spain	Dirección General de Conservación de la Naturaleza de la Secretaría General del Medio Ambiente del Ministerio de Medio Ambiente de España, Spain
LIFE02 NAT/E/008604	Spain	Dirección General del Medio Natural - Departamento de Medio Ambiente y Vivienda - Generalitat de Cataluña
LIFE02 NAT/E/008608	Spain	Conselleria de Medi Ambient, Aigua, Urbanisme i Habitatge- Dir. Gral de Gestión del Medio Natural
LIFE02 NAT/E/008609	Spain	APROCA, Spain
LIFE02 NAT/E/008609	Spain	ATECA, Spain
LIFE02 NAT/E/008609	Spain	Consejería de Medio Ambiente de la Junta de Andalucía
LIFE02 NAT/E/008609	Spain	Ecologistas en Acción, Spain
LIFE02 NAT/E/008609	Spain	FAC, Spain
LIFE02 NAT/E/008609	Spain	Fundación CBD-Habitat, Spain
LIFE02 NAT/E/008610	Spain	Environmental Department Andalucía, Spain
LIFE02 NAT/E/008610	Spain	Environmental Department Murcia, Spain
LIFE02 NAT/E/008610	Spain	Ministry of the Environment, Spain
LIFE02 NAT/E/008610	Spain	Sociedad Española de Cetáceos
LIFE02 NAT/E/008610	Spain	University of Cadix, Spain
LIFE02 NAT/E/008612	Spain	Dirección General del Medio Natural - Departamento de Medio Ambiente y Vivienda - Generalitat de Cataluña
LIFE02 NAT/E/008614	Spain	Consejería de Medio Ambiente y Ordenación Territorial. Gobierno de Canarias
LIFE02 NAT/E/008616	Spain	Ayuntamiento de Fuentes de Nava, Spain
LIFE02 NAT/E/008616	Spain	Fundación 2001 Global Nature, Spain
LIFE02 NAT/E/008616	Spain	Junta de Castilla y León - Consejería de Medio Ambiente y Ordenación del Territorio
LIFE02 NAT/E/008617	Spain	Fundación CBD para la conservación de la biodiversidad
LIFE02 NAT/E/008617	Spain	Spanish Ministry of the Environment
LIFE02 NAT/E/008624	Spain	Fundación para la Conservación del Quebrantahuesos
LIFE02 NAT/E/008624	Spain	the Regional Government of Asturias
LIFE02 NAT/E/008624	Spain	the Spanish Environmental Ministry
LIFE02 NAT/E/008624	Spain	the Spanish Organism of National Parks (Picos de Europa National Park)
LIFE02 NAT/EE/008555	Estonia	Estonian Ministry of Environment
LIFE02 NAT/EE/008555	Estonia	Estonian Scout Association Eesti Metsakeskus OÜ, Estonia
LIFE02 NAT/EE/008555	Estonia	Metsahoiu Sihtasutus
LIFE02 NAT/EE/008555	Estonia	Public Foundation "Kodumetsa", Estonia
LIFE02 NAT/EE/008555	Estonia	State Forest Management Centre, Estonia
LIFE02 NAT/EE/008559	Estonia	Estonian Fund for Nature
LIFE02 NAT/EE/008559	Estonia	Karula Municipality
LIFE02 NAT/EE/008559	Estonia	Karula National Park
LIFE02 NAT/F/008482	France	Agence de l'Eau Rhône-Méditerranée-Corse, France
LIFE02 NAT/F/008482	France	Conseil Général de l'Ain, France
LIFE02 NAT/F/008482	France	Conseil Régional Rhône-Alpes, France
LIFE02 NAT/F/008482	France	Conservatoire Rhône-Alpes des Espaces Naturels, France
LIFE02 NAT/F/008482	France	Fédération des Chasseurs de l'Ain, France
LIFE02 NAT/F/008482	France	MEDD, France
LIFE02 NAT/F/008482	France	SIVU du Bassin Versant de la Basse Vallée de l'Ain
LIFE02 NAT/FIN/008465	Finland	Forest and Park Service (Metsähallitus), Finland
LIFE02 NAT/FIN/008465	Finland	Forestry centre of Lapland, Finland
LIFE02 NAT/FIN/008465	Finland	Lapland Regional Environment Centre
LIFE02 NAT/FIN/008466	Finland	Game and Fishery Research Institute, Finland
LIFE02 NAT/FIN/008466	Finland	Hämeen ammattikorkeakoulu
LIFE02 NAT/FIN/008466	Finland	Hämeen ympäristökeskus, Finland
LIFE02 NAT/FIN/008466	Finland	Metsähallitus, Finland
LIFE02 NAT/FIN/008466	Finland	Municipality of Lammi, Finland
LIFE02 NAT/FIN/008466	Finland	University of Helsinki-Biological Station of Lammi, Finland
LIFE02 NAT/FIN/008468	Finland	City of Turku, Turun kaupunki, ympäristösuojeluosasto
LIFE02 NAT/FIN/008468	Finland	Halikon kaupunki (City of Halikko), Finland
LIFE02 NAT/FIN/008468	Finland	Kaarinan kaupunki (City of Kaarina, partly with the municipality of Piikkiö), Finland
LIFE02 NAT/FIN/008468	Finland	Lounais-Suomen ympäristökeskus (Environment Centre of SW Finland), Finland
LIFE02 NAT/FIN/008468	Finland	Salon kaupunki (City of Salo), Finland
LIFE02 NAT/FIN/008469	Finland	Metsähallitus, Natural Heritage Services, Ostrobothnia-Kainuu
LIFE02 NAT/FIN/008469	Finland	Municipality of Puolanka, Finland
LIFE02 NAT/FIN/008469	Finland	Municipality of Ranua, Finland
LIFE02 NAT/FIN/008469	Finland	Municipality of Utajärvi, Finland
LIFE02 NAT/FIN/008469	Finland	Town of Pudasjärvi, Finland
LIFE02 NAT/FIN/008470	Finland	Metsähallitus, Finland
LIFE02 NAT/FIN/008470	Finland	Metsäkartano, Finland
LIFE02 NAT/FIN/008470	Finland	North-Savo Regional Environment Centre
LIFE02 NAT/FIN/008470	Finland	Rautavaaran kunta (Municipality of Rautavaara), Finland
LIFE02 NAT/FIN/008470	Finland	Varpaisjärven kunta (Municipality of Varpaisjärvi), Finland
LIFE02 NAT/FIN/008471	Finland	Metsähallitus, Finland
LIFE02 NAT/FIN/008471	Finland	Pohjois-Savon ympäristökeskus, Finland
LIFE02 NAT/FIN/008471	Finland	Regional environment centre in Central Finland
LIFE02 NAT/GR/008489	Greece	Forestry Service Kavala, Greece
LIFE02 NAT/GR/008489	Greece	Forestry Service Stavroupolis, Greece
LIFE02 NAT/GR/008489	Greece	Hellenic Society for the Protection of Nature, Greece
LIFE02 NAT/GR/008489	Greece	MASTER HELLAS Consulting SA, Greece
LIFE02 NAT/GR/008489	Greece	National Agricultural Research Foundation/Forest Research Institute (NAGREF/FRI), Greece
LIFE02 NAT/GR/008489	Greece	Prefectural Local Authority of Drama Kavala Xanthi, Greece
LIFE02 NAT/GR/008489	Greece	Society for Protection of Nature and Development (EPO), Greece
LIFE02 NAT/GR/008491	Greece	OIKOS Nature Management Ltd., Greece
LIFE02 NAT/GR/008491	Greece	Prefecture of Ilia, Greece
LIFE02 NAT/GR/008491	Greece	Tedk of Achaia County, Greece
LIFE02 NAT/GR/008492	Greece	Innachorio Municipality, Greece
LIFE02 NAT/GR/008492	Greece	Region of Crete, Greece
LIFE02 NAT/GR/008492	Greece	University of Crete Natural History Museum of Crete, Greece
LIFE02 NAT/GR/008494	Greece	Society for the protection of Prespa, Greece
LIFE02 NAT/GR/008497	Greece	Prefecture of Evros, Greece
LIFE02 NAT/GR/008497	Greece	WWF, Greece
LIFE02 NAT/GR/008500	Greece	Archelon/The Sea Turtle Protection Society of Greece, Greece
LIFE02 NAT/H/008627	Hungary	MME-BIRDLIFE HUNGARY
LIFE02 NAT/H/008630	Hungary	(Nyírség Nature Conservation Fund changed to) Liget Public Foundation for Nature Conservation, Hungary
LIFE02 NAT/H/008630	Hungary	Directorate of the Hortobágy National Park, Hungary
LIFE02 NAT/H/008630	Hungary	E-misszió Nature Conservation and Environmental Organisation
LIFE02 NAT/H/008630	Hungary	Society of Young Botanists, Hungary
LIFE02 NAT/H/008634	Hungary	Hortobágy National Park Directorate
LIFE02 NAT/H/008638	Hungary	Hortobágy Ecological Co-operative Society, Hungary
LIFE02 NAT/H/008638	Hungary	Hortobágy Environmental Association
LIFE02 NAT/H/008638	Hungary	Hortobágy Society for Gene Preservation and Nature Conservation, Hungary
LIFE02 NAT/H/008638	Hungary	Péterne Rósza, Hungary
LIFE02 NAT/IRL/008490	Ireland	Coillte Teoranta (The Irish Forestry Board)
LIFE02 NAT/IT/008523	Italy	Comune di Tarquinia
LIFE02 NAT/IT/008523	Italy	Tuscia University, Italy
LIFE02 NAT/IT/008526	Italy	ARPA, Italy
LIFE02 NAT/IT/008526	Italy	Comune Argenta, Italy
LIFE02 NAT/IT/008526	Italy	Consorzio Bonifica Renana, Italia
LIFE02 NAT/IT/008526	Italy	Parco Delta Po, Italy
LIFE02 NAT/IT/008526	Italy	Regione Emilia-Romagna-Direz.Gen.Ambiente e Difesa del Suolo e della Costa-Servizio Parchi e Risorse Forestali
LIFE02 NAT/IT/008533	Italy	Azienda Regionale Foreste Demaniali
LIFE02 NAT/IT/008538	Italy	ENTE PARCO NAZIONALE DEI MONTI SIBILLINI, Italy
LIFE02 NAT/IT/008538	Italy	Ente Parco Nazionale del Gran Sasso e Monti della Laga
LIFE02 NAT/IT/008538	Italy	ENTE PARCO NAZIONALE DELLA MAJELLA, Italy
LIFE02 NAT/IT/008538	Italy	LEGAMBIENTE, Italy
LIFE02 NAT/IT/008556	Italy	Comunità Montana "Monti del Trasimeno"
LIFE02 NAT/IT/008556	Italy	Legambiente, Italy
LIFE02 NAT/IT/008556	Italy	Parco Regionale del Lago Trasimeno, Italy
LIFE02 NAT/IT/008556	Italy	Provincia di Perugia, Italy
LIFE02 NAT/IT/008572	Italy	Provincia del Verbano Cusio Ossola
LIFE02 NAT/IT/008574	Italy	Ente Parco Naturale Alpe Veglia - Alpe Devero
LIFE02 NAT/LV/008496	Latvia	Kemeri National Park, Latvia
LIFE02 NAT/LV/008496	Latvia	WWF, Latvia
LIFE02 NAT/LV/008496	Latvia	Stichting Ark Nature, Netherlands
LIFE02 NAT/LV/008498	Latvia	Liepaja Regional Environmental Board, Latvia
LIFE02 NAT/LV/008498	Latvia	North Vidzeme Biosphere Reserve, Latvia
LIFE02 NAT/LV/008498	Latvia	University of Latvia, Latvia
LIFE02 NAT/NL/008486	Netherlands	Landschap Noord, Netherlands
LIFE02 NAT/P/008476	Poland	Associação de Agricultores do Concelho de Mourão, Portugal
LIFE02 NAT/P/008476	Poland	ICNF(Instituto da Conservação da Natureza e das Florestas), Portugal
LIFE02 NAT/P/008476	Poland	Sociedade Portuguesa para a Estudo das Aves, Portugal
LIFE02 NAT/P/008478	Poland	Associação de Produtores Florestais do Paúl, Portugal
LIFE02 NAT/P/008478	Poland	Conselho Directivo dos Baldios das Cortes do Meio, Portugal
LIFE02 NAT/P/008478	Poland	Conselho Directivo dos Baldios de Unhais da Serra, Portugal
LIFE02 NAT/P/008478	Poland	Direcção Regional da Beira Interior (DRABI), Portugal
LIFE02 NAT/P/008478	Poland	Parque Natural da Serra da Estrela (ICN), Portugal
LIFE02 NAT/P/008478	Poland	Sociedade Agrícola Vale do Pastor, Portugal
LIFE02 NAT/P/008478	Poland	Universidade de Évora, Portugal
LIFE02 NAT/P/008480	Poland	Câmara Municipal de Peso da Régua, Portugal
LIFE02 NAT/P/008480	Poland	Instituto da Conservação da Natureza (Parque Natural de Sintra Cascais), Portugal
LIFE02 NAT/P/008481	Poland	Liga para a Protecção da Natureza, Portugal
LIFE02 NAT/RO/008571	Romania	DACROM, Romania
LIFE02 NAT/RO/008571	Romania	Forest Research and Management Institute (ICAS), Romania
LIFE02 NAT/RO/008573	Romania	Timisoara Environment Protection Agency, Romania
LIFE02 NAT/RO/008576	Romania	Association for Sustainable Development “Focul Viu” Focsani, Romania
LIFE02 NAT/RO/008576	Romania	Barsesti City Hall, Romania
LIFE02 NAT/RO/008576	Romania	Bucharest University, Romania
LIFE02 NAT/RO/008576	Romania	Carpathian Danubian Centre for GeoEcology, Romania
LIFE02 NAT/RO/008576	Romania	Vrancea County Council, Romania
LIFE02 NAT/RO/008576	Romania	Vrancea Environment Protection Agency, Romania
LIFE02 NAT/RO/008576	Romania	Vrancea Forestry Department, Romania
LIFE02 NAT/RO/008576	Romania	Vrancea Prefecture, Romania
LIFE02 NAT/S/008483	Sweden	Länsstyrelsen i Skåne Län / Söderåsens Nationalpark
LIFE02 NAT/S/008484	Sweden	Götene Kommun (Götene Municipality), Sweden
LIFE02 NAT/S/008484	Sweden	Länsstyrelsen Västrä Götaland
LIFE02 NAT/S/008484	Sweden	Skogsstyrelsen, Sweden
LIFE02 NAT/S/008484	Sweden	Skogsvårdsstyrelsen Västra Götaland (Västra Götaland Regional Forestry Board), Sweden
LIFE02 NAT/SLO/008585	Slovenia	Biotechnical Faculty, University of Ljubljana, Slovenia
LIFE02 NAT/SLO/008585	Slovenia	Ministry of Agriculture, Forestry and Food, Slovenia
LIFE02 NAT/SLO/008585	Slovenia	Ministry of Environment and Spatial Planning, Slovenia
LIFE02 NAT/SLO/008585	Slovenia	OIKOS Inc.
LIFE02 NAT/SLO/008585	Slovenia	Environmental Consulting Slovenian Hunters’ Association Pristop Inc.
LIFE02 NAT/SLO/008585	Slovenia	The Farmland and Forest Fund of the Republic of Slovenia
LIFE02 NAT/SLO/008585	Slovenia	Zavod Za Gozdove Slovenije (Slovenian Forest Service)
LIFE02 NAT/SLO/008587	Slovenia	Fauna and Flora Mapping Centre
LIFE02 NAT/SLO/008587	Slovenia	Institute of the Republic of Slovenia for Nature Conservation – Regional Unit Piran
LIFE02 NAT/SLO/008587	Slovenia	Koper City Municipality
LIFE02 NAT/SLO/008587	Slovenia	Ministry of the Environment and Spatial Planning
LIFE02 NAT/SLO/008587	Slovenia	Univerza na Primorskem, Znastevno-raziskovalno sredisce-Koper
LIFE02 NAT/SLO/008587	Slovenia	Valencia Province in Spain
LIFE02 NAT/UK/008527	United Kingdom	Broads Authority, United Kingdom
LIFE02 NAT/UK/008527	United Kingdom	English Nature, United Kingdom
LIFE02 NAT/UK/008527	United Kingdom	Hertfordshire and Middlesex Wildlife Trust, United Kingdom
LIFE02 NAT/UK/008527	United Kingdom	Lancashire Wildlife Trust, United Kingdom
LIFE02 NAT/UK/008527	United Kingdom	Lee Valley Regional Park Authority, United Kingdom
LIFE02 NAT/UK/008527	United Kingdom	Royal Society for the Protection of Birds (RSPB), United Kingdom
LIFE02 NAT/UK/008527	United Kingdom	Rye Harbour Nature Reserve, United Kingdom
LIFE02 NAT/UK/008527	United Kingdom	Yorkshire Wildlife Trust, United Kingdom
LIFE02 NAT/UK/008539	United Kingdom	English Nature, United Kingdom
LIFE02 NAT/UK/008539	United Kingdom	National Beef Association Grazing Animals Project, United Kingdom
LIFE02 NAT/UK/008539	United Kingdom	National Trust, United Kingdom
LIFE02 NAT/UK/008539	United Kingdom	Rare Breeds Survival Trust, United Kingdom
LIFE02 NAT/UK/008539	United Kingdom	Yorkshire Dales National Park Authority, United Kingdom
LIFE02 NAT/UK/008541	United Kingdom	Caledonian Partnership, Highland Birchwoods Ltd., United Kingdom
LIFE02 NAT/UK/008541	United Kingdom	Forestry Commission Scotland, United Kingdom
LIFE02 NAT/UK/008541	United Kingdom	Royal Society for the Protection of Birds (RSPB), United Kingdom
LIFE02 NAT/UK/008541	United Kingdom	Scottish Executive, United Kingdom
LIFE02 NAT/UK/008541	United Kingdom	Scottish Natural Heritage, United Kingdom
LIFE02 NAT/UK/008544	United Kingdom	English Nature, United Kingdom
LIFE02 NAT/UK/008544	United Kingdom	Forestry Commission, United Kingdom
LIFE02 NAT/UK/008544	United Kingdom	Hampshire County Council, United Kingdom
LIFE02 NAT/UK/008544	United Kingdom	National Trust, United Kingdom
LIFE02 NAT/UK/008544	United Kingdom	Royal Society for the Protection of Birds (RSPB), United Kingdom
LIFE03 NAT/A/000009	Austria	Arbeitskreis Wachau - Regionalentwicklung
LIFE03 NAT/A/000009	Austria	Gemeinde Dürnstein, Austria
LIFE03 NAT/A/000009	Austria	Gemeinde Emmersdorf, Austria
LIFE03 NAT/A/000009	Austria	Gemeinde Rossatz-Arnsdorf, Austria
LIFE03 NAT/A/000009	Austria	Gemeinde Spitz, Austria
LIFE03 NAT/A/000009	Austria	LANIUS , Austria
LIFE03 NAT/A/000009	Austria	Via Donau, Austria
LIFE03 NAT/A/000010	Austria	Amt der Salzburger Landesregierung - Abteilung 13 (Naturschutz)
LIFE03 NAT/A/000010	Austria	Amt der Salzburger Landesregierung-Abt. Naturschutz, Austria
LIFE03 NAT/A/000010	Austria	Gemeinde Lamprechtshausen, Austria
LIFE03 NAT/A/000010	Austria	Gemeinde St. Georgen, Austria
LIFE03 NAT/A/000010	Austria	Torferneuerungsverein Weidmoos, Austria
LIFE03 NAT/A/000011	Austria	Amt der Steiermärkischen Landesregierung- Abteilung 19- 13C Naturschutz
LIFE03 NAT/A/000011	Austria	Fischereiberechtigte Elisabeth von Pezold, Austria
LIFE03 NAT/A/000011	Austria	Fürstlich Schwarzenbergische Familienstiftung, Austria
LIFE03 NAT/A/000011	Austria	Gemeinschaft der Murfischereiberechtigten Thalheim-Knittelfeld, Austria
LIFE03 NAT/A/000011	Austria	Grazer Sportanglerverein, Austria
LIFE03 NAT/A/000011	Austria	Murauer Stadtwerke, Austria
LIFE03 NAT/A/000011	Austria	Pranck'sche Forst- und Gutsverwaltung, Austria
LIFE03 NAT/B/000019	Belgium	Centre de Recherche de la Nature, des Forêts et du Bois (DGRNE), Belgium
LIFE03 NAT/B/000019	Belgium	Unité de Gestion Cynégétique du Massif Forestier de St-Hubert ASBL
LIFE03 NAT/B/000020	Belgium	Natuurpunt Beheer v.z.w.
LIFE03 NAT/B/000023	Belgium	AMINAL Afdeling Natuur, Belgium
LIFE03 NAT/B/000023	Belgium	Natuurpunt Beheer v.z.w.
LIFE03 NAT/B/000024	Belgium	ANB -Agentschap Natuur en Bos-
LIFE03 NAT/B/000024	Belgium	Ministerie van de Vlaamse Gemeenschap (AMINAL Afdeling Bos en Groen), Belgium
LIFE03 NAT/B/000024	Belgium	Ministerie van Defensie, Belgium
LIFE03 NAT/D/000001	Germany	Naturschutzzentrum/Biologische Station Hochsauerlandkreis e.V.
LIFE03 NAT/D/000002	Germany	Landesbund für Vogelschutz in Bayern e.V. - Verband für Arten- und Biotopschutz (LBV)
LIFE03 NAT/D/000003	Germany	Biologische Station im Kreis Aachen, Germany
LIFE03 NAT/D/000003	Germany	Biologische Station im Kreis Euskirchen e.V.
LIFE03 NAT/D/000004	Germany	Naturschutzbund Deutschland Kreisverband Minden-Lübbecke e.V.
LIFE03 NAT/D/000005	Germany	Thüringer Ministerium für Landwirtschaft, Naturschutz und Umwelt (Abt. 2)
LIFE03 NAT/D/000006	Germany	Biologische Station Aachen, Germany
LIFE03 NAT/D/000006	Germany	Landkreis Emsland, FB Naturschutz
LIFE03 NAT/D/000007	Germany	ARGE LIFE Nature Projekt Mainaue (Landratsamt Haßberge), Germany
LIFE03 NAT/D/000007	Germany	Bayerisches Staatsministerium für Umwelt, Gesundheit und Verbraucherschutz
LIFE03 NAT/D/000007	Germany	Gemeinde Knetzgau, Germany
LIFE03 NAT/D/000007	Germany	Stadt Eltmann, Germany
LIFE03 NAT/D/000007	Germany	Stadt Haßfurt, Germany
LIFE03 NAT/D/000007	Germany	Stadt Zeil, Germany
LIFE03 NAT/E/000046	Spain	Sociedad Española de Ornitologia (SEO/BirdLife)
LIFE03 NAT/E/000050	Spain	APROCNEX, Spain
LIFE03 NAT/E/000050	Spain	CIRESCO SA, Spain
LIFE03 NAT/E/000050	Spain	Dehesa de Azagala SL, Spain
LIFE03 NAT/E/000050	Spain	El Cerrajero SA, Spain
LIFE03 NAT/E/000050	Spain	Fundación CBDHábitat para la Conservación de la Biodiversidad y su Hábitat
LIFE03 NAT/E/000050	Spain	Hildegard and Elisabeth Kramer, Spain
LIFE03 NAT/E/000050	Spain	Hordanza SL, Spain
LIFE03 NAT/E/000050	Spain	Las Ensanchas SA, Spain
LIFE03 NAT/E/000050	Spain	Los Molinillos SA, Spain
LIFE03 NAT/E/000050	Spain	Rusticas Labrados SL, Spain
LIFE03 NAT/E/000050	Spain	San Ignacio SL Casillas, Spain
LIFE03 NAT/E/000050	Spain	SAT Hoyas Mercadores, Spain
LIFE03 NAT/E/000050	Spain	Sociedad Valle de San Juan de la Alcudia SA, Spain
LIFE03 NAT/E/000050	Spain	Spanish Ministry of the Environment Rusticas El Castañar SL, Spain
LIFE03 NAT/E/000050	Spain	Villamagna SA, Spain
LIFE03 NAT/E/000051	Spain	Consejería de Medio Ambiente de la Junta de Castilla y León, Servicio Territorial de Medio Ambiente de Zamora
LIFE03 NAT/E/000052	Spain	Dirección General de Medio Ambiente. Consejería de Industria, Energía y Medio Ambiente
LIFE03 NAT/E/000054	Spain	Consejería de Medio Ambiente
LIFE03 NAT/E/000054	Spain	Ecologistas en Acción, Spain
LIFE03 NAT/E/000055	Spain	Consejería de Medio Ambiente Junta de Andalucía
LIFE03 NAT/E/000057	Spain	Consejería de Industría, Energía y Medio Ambiente
LIFE03 NAT/E/000059	Spain	Consejería de Agricultura y Agua
LIFE03 NAT/E/000061	Spain	Association of Naturalists from the South-East of Spain (ANSE)
LIFE03 NAT/E/000061	Spain	Consejería de Desarrollo Sostenible y Ordenación del Territorio
LIFE03 NAT/E/000062	Spain	Sociedad para el estudio de los Cetáceos en el Archipiélago Canario (SECAC)
LIFE03 NAT/E/000064	Spain	Conselleria de Medi Ambient, Aigua, Urbanisme i Habitatge- Dir. Gral de Gestión del Medio Natural
LIFE03 NAT/E/000067	Spain	Ayuntamiento de Banyoles
LIFE03 NAT/E/000067	Spain	Consorci de l'Estany, Spain
LIFE03 NAT/E/000067	Spain	Fundacio Territori i Paisatje, Spain
LIFE03 NAT/E/000067	Spain	Generalitat de Cataluña, Spain
LIFE03 NAT/E/000067	Spain	Town Hall of Porqueras, Spain
LIFE03 NAT/E/000067	Spain	Universitat de Girona, Spain
LIFE03 NAT/EE/000180	Estonia	Estonian Environment Board, Põlva-Valga-Võru region
LIFE03 NAT/EE/000180	Estonia	Institute of Agricultural and Environmental Sciences of Estonian University of Life Sciences, Estonia
LIFE03 NAT/EE/000180	Estonia	Räpina Gardening College, Estonia
LIFE03 NAT/EE/000180	Estonia	Räpina Parish Government, Estonia
LIFE03 NAT/EE/000181	Estonia	Estonian Environment Board, Hiiu-Lääne-Saare region
LIFE03 NAT/EE/000181	Estonia	NGO/NPO Läänerannik (West-Estonian Coastland), Estonia
LIFE03 NAT/EE/000181	Estonia	NGO/NPO Silma Märgala (Silma Wetland), Estonia
LIFE03 NAT/F/000099	France	Institut de Recherche sur les Grands Mammifères (IRGM)
LIFE03 NAT/F/000099	France	Office National de la Chasse et de la Faune Sauvage (ONCFS)
LIFE03 NAT/F/000099	France	Office National des Forêts (ONF)
LIFE03 NAT/F/000099	France	Parc Naturel Régional de Corse
LIFE03 NAT/F/000100	France	ASTERS (Agir pour la Sauvegarde des Territoires et des Espèces Remarquables ou Sensibles)
LIFE03 NAT/F/000100	France	LPO (Ligue pour la Protection des Oiseaux), France
LIFE03 NAT/F/000100	France	Parc National du Mercantour, France
LIFE03 NAT/F/000100	France	Parc National de la Vanoise, France
LIFE03 NAT/F/000100	France	Nationalparkrat Hohe Tauern, Austria Parco Naturale Alpi Marittime, Italy
LIFE03 NAT/F/000100	France	Parco Nazionale Gran Paradiso, Italy
LIFE03 NAT/F/000100	France	Parco Nazionale dello Stelvio, Italy
LIFE03 NAT/F/000101	France	Conseil Supérieur de la Pêche, France
LIFE03 NAT/F/000101	France	Fédération de la Corse pour la Pêche et la Protection des Milieux Aquatiques
LIFE03 NAT/F/000101	France	Office de l’Environnement de la Corse, France
LIFE03 NAT/F/000101	France	Office National de la Chasse et de la Faune Sauvage, France
LIFE03 NAT/F/000101	France	Office National des Forêts, France
LIFE03 NAT/F/000101	France	Parc Naturel Régional de la Corse, France
LIFE03 NAT/F/000102	France	Alpes de Lumière, France
LIFE03 NAT/F/000102	France	Centre d’Etude Biologique de Chizé (CNRS-CEBC), France
LIFE03 NAT/F/000102	France	Conservatoire et Etudes des Ecosystèmes de Provence
LIFE03 NAT/F/000103	France	Centre National d'Informations Toxicologiques Vétérinaires (CNITV), France
LIFE03 NAT/F/000103	France	Centre Ornithologique Rhône-Alpes (CORA), France
LIFE03 NAT/F/000103	France	CNRS Délégation Paris B/Institut d'Ecologie Fondamentale, France
LIFE03 NAT/F/000103	France	Conservatoire Etudes des Ecosystèmes de Provence (CEEP), France
LIFE03 NAT/F/000103	France	Ligue pour la Protection des Oiseaux
LIFE03 NAT/F/000103	France	LPO Aude, France
LIFE03 NAT/F/000103	France	Parc Naturel Régional du Lubéron, France
LIFE03 NAT/F/000103	France	Syndicat Mixte des Gorges du Gardon (SMGG), France
LIFE03 NAT/F/000104	France	Office de l’Environnement de la Corse
LIFE03 NAT/F/000104	France	Parc National de Port-Cros
LIFE03 NAT/F/000104	France	Parc Naturel Régional de Corse
LIFE03 NAT/F/000104	France	Université de Corse
LIFE03 NAT/F/000104	France	WWF France
LIFE03 NAT/F/000105	France	Institut Méditerranéen d’Ecologie et de Paléoécologie (IMEP)
LIFE03 NAT/F/000105	France	Ligue pour la Protection des Oiseaux Délégation Provence Alpes Côte d'Azur
LIFE03 NAT/F/000105	France	Parc national de Port-Cros (PNPC)
LIFE03 NAT/FIN/000034	Finland	Joensuun yliopisto, Finland
LIFE03 NAT/FIN/000034	Finland	Metsähallitus Laatumaa, Finland
LIFE03 NAT/FIN/000034	Finland	Metsähallitus, Etelä-Suomen luontopalvelut
LIFE03 NAT/FIN/000034	Finland	Metsähallitus, Metsätalous, Finland
LIFE03 NAT/FIN/000034	Finland	Metsähallitus-Lapin luontopalvelut, Finland
LIFE03 NAT/FIN/000034	Finland	Metsähallitus-Pohjanmaa Kainuun luontopalvelut, Finland
LIFE03 NAT/FIN/000034	Finland	Puolustusvoimat-Karjalan prikaati, Finland
LIFE03 NAT/FIN/000034	Finland	Suomen WWF, Finland
LIFE03 NAT/FIN/000034	Finland	UPM-Kymmene, Finland
LIFE03 NAT/FIN/000035	Finland	Finnish Forest Research Institute
LIFE03 NAT/FIN/000035	Finland	Joensuun yliopisto
LIFE03 NAT/FIN/000035	Finland	Pohjois-Karjalan ympäristökeskus
LIFE03 NAT/FIN/000036	Finland	Metsähallitus luonnonsuojelu Itä Suomen luontopalvelut, Finland
LIFE03 NAT/FIN/000036	Finland	Metsähallitus metsätalous Itä Suomen alue, Finland
LIFE03 NAT/FIN/000036	Finland	North Karelia Regional Environment Centre
LIFE03 NAT/FIN/000039	Finland	Birdlife Suomi, Finland
LIFE03 NAT/FIN/000039	Finland	Central Uusimaa water protection municipality coalition, Finland
LIFE03 NAT/FIN/000039	Finland	City of Espoo, Finland
LIFE03 NAT/FIN/000039	Finland	City of Helsinki, Finland
LIFE03 NAT/FIN/000039	Finland	Finnish Environment Institute, Finland
LIFE03 NAT/FIN/000039	Finland	Finnish road administration-South-East Finland region, Finland
LIFE03 NAT/FIN/000039	Finland	Finnish road administration-Uusimaa region, Finland
LIFE03 NAT/FIN/000039	Finland	Kymi Game Management District, Finland
LIFE03 NAT/FIN/000039	Finland	Metsähallitus-Laatumaa, Finland
LIFE03 NAT/FIN/000039	Finland	Metsähallitus-South Finland Natural Heritage Services, Finland
LIFE03 NAT/FIN/000039	Finland	South-East Finland Regional Environment Centre, Finland
LIFE03 NAT/FIN/000039	Finland	Uudenmaan ympäristökeskus
LIFE03 NAT/FIN/000039	Finland	Uusimaa Game Management Distric, Finland
LIFE03 NAT/FIN/000039	Finland	WWF Suomi, Finland
LIFE03 NAT/GR/000089	Greece	6th federation of Macedonia Threace Epirus S.A., Greece
LIFE03 NAT/GR/000089	Greece	Civil Society for the Protection of Natural Environment and Wildlife (Arcturos), Greece
LIFE03 NAT/GR/000089	Greece	The Ministry of Food and Agriculture Development, Greece
LIFE03 NAT/GR/000091	Greece	Hellenic Ornithological Society, Greece
LIFE03 NAT/GR/000091	Greece	The Ministry of Food and Agriculture Development, Greece
LIFE03 NAT/GR/000091	Greece	University of Crete Natural History Museum of Crete, Greece
LIFE03 NAT/GR/000091	Greece	Royal Society for the Protection of Birds (RSPB), United Kingdom
LIFE03 NAT/GR/000092	Greece	Endiaitina, Greece
LIFE03 NAT/GR/000092	Greece	Municipality of Edessa, Greece
LIFE03 NAT/GR/000092	Greece	National Agricultural Research Foundation/Forest Research Institute (NAGREF/FRI), Greece
LIFE03 NAT/GR/000092	Greece	Pella Development Agency, Greece
LIFE03 NAT/GR/000092	Greece	Prefecture of Pella, Greece
LIFE03 NAT/GR/000093	Greece	The Goulandris Natural History Museum/Greek Biotope Wetland Centre, Greece
LIFE03 NAT/GR/000093	Greece	The Holy Community of Mount Athos, Greece
LIFE03 NAT/GR/000093	Greece	The Ministry of Food and Agriculture Development, Greece
LIFE03 NAT/H/000167	Hungary	Duna-Ipoly National Park Authority
LIFE03 NAT/IRL/000107	Ireland	BirdWatch Ireland
LIFE03 NAT/IT/000109	Italy	Provincia di Pavia
LIFE03 NAT/IT/000112	Italy	Comune di Somaglia
LIFE03 NAT/IT/000112	Italy	WWF Sezione Lombardia, Italy
LIFE03 NAT/IT/000113	Italy	Consorzio Parco Lombardo della Valle del Ticino
LIFE03 NAT/IT/000113	Italy	Oglio Sud Park, Italy
LIFE03 NAT/IT/000119	Italy	Parco Regionale dei Colli Euganei
LIFE03 NAT/IT/000131	Italy	Parco Nazionale Dolomiti Bellunesi
LIFE03 NAT/IT/000134	Italy	Bari University-Botanical Garden Museum, Italy
LIFE03 NAT/IT/000134	Italy	Comune di Palagianello
LIFE03 NAT/IT/000134	Italy	Comunità Montana Murgia Tarantina, Italy
LIFE03 NAT/IT/000134	Italy	Ecoazioni snc, Italy
LIFE03 NAT/IT/000134	Italy	Terre del Mediterraneo, Italy
LIFE03 NAT/IT/000134	Italy	University of Urbino-Faculty of Sciences, Italy
LIFE03 NAT/IT/000137	Italy	Ascoli Piceno Province, Italy
LIFE03 NAT/IT/000137	Italy	Campobasso Province, Italy
LIFE03 NAT/IT/000137	Italy	Isernia Province, Italy
LIFE03 NAT/IT/000137	Italy	L’Aquila Province, Italy
LIFE03 NAT/IT/000137	Italy	Pescara Province, Italy
LIFE03 NAT/IT/000137	Italy	Provincia di Chieti
LIFE03 NAT/IT/000137	Italy	Teramo Province, Italy
LIFE03 NAT/IT/000139	Italy	Ente Regionale per i Servizi all'Agricoltura e alle Foreste
LIFE03 NAT/IT/000141	Italy	Azienda Regionale Veneto Agricoltura
LIFE03 NAT/IT/000141	Italy	Servizi Forestali PD/RO, Italy
LIFE03 NAT/IT/000141	Italy	Servizi Forestali TV/VE, Italy
LIFE03 NAT/IT/000147	Italy	Alto Garda Bresciano Park Mountain Community, Italy
LIFE03 NAT/IT/000147	Italy	Regione LombardiaEnte Regionale per i Servzi all'Agricoltura e alle Foreste
LIFE03 NAT/IT/000148	Italy	Consorzio Mediterraneo s.c.a.r.l.
LIFE03 NAT/IT/000148	Italy	ICRAM (Istituto Centrale per la Ricerca Applicata al Mare), Italy
LIFE03 NAT/IT/000148	Italy	Università di Genova, Italy
LIFE03 NAT/IT/000151	Italy	Ente Parco Naturale Regionale Sirente-Velino
LIFE03 NAT/IT/000160	Italy	Comune di Morino Riserva Naturale Zompo lo Schioppo
LIFE03 NAT/IT/000160	Italy	Comune di Pettorano sul Gizio-Riserva naturale Monte Genzana Alto Gizio, Italy
LIFE03 NAT/IT/000160	Italy	Parco Regionale dei Monti Simbruini, Italy
LIFE03 NAT/IT/000160	Italy	Università della Tuscia-Dipartimento di tecnologie, ingegneria e scienze dell’ambiente e delle foreste (DAF), Italy
LIFE03 NAT/IT/000163	Italy	AGCI Agrital (formerly AGCI Pesca), Italy
LIFE03 NAT/IT/000163	Italy	Centro Turistico Studentesco (CTS), Italy
LIFE03 NAT/IT/000163	Italy	Comitato Regionale Siciliano
LIFE03 NAT/IT/000163	Italy	Ente Gestore Riserva Isola di Lampedusa, Italy
LIFE03 NAT/IT/000163	Italy	Legambiente
LIFE03 NAT/IT/000163	Italy	Provincia Regionale di Agrigento
LIFE03 NAT/IT/000163	Italy	Telespazio, Italy
LIFE03 NAT/IT/000163	Italy	Università di Torino, Italy
LIFE03 NAT/LV/000081	Latvia	SIA Vides Filmu Studija /Wildlife & Environmental Film Productions / (VFS), Latvia
LIFE03 NAT/LV/000081	Latvia	Spilas Ltd., Latvia
LIFE03 NAT/LV/000081	Latvia	State Joint Stock Company “Latvian State Forests”, Latvia
LIFE03 NAT/LV/000081	Latvia	WWF, Latvia
LIFE03 NAT/LV/000081	Latvia	Flaxfield Nature Consultancy, Netherlands
LIFE03 NAT/LV/000081	Latvia	Lare Herbivore Foundation (LHF), Netherlands
LIFE03 NAT/LV/000082	Latvia	Latvian Fund for Nature, Latvia
LIFE03 NAT/LV/000082	Latvia	Municipality of Gaujiena, Latvia
LIFE03 NAT/LV/000082	Latvia	Municipality of Vireši, Latvia
LIFE03 NAT/LV/000082	Latvia	State Joint Stock Company “Latvian State Forests”, Latvia
LIFE03 NAT/LV/000082	Latvia	Vides Filmu Studija, Latvia
LIFE03 NAT/LV/000082	Latvia	Vidzeme Development Agency, Latvia
LIFE03 NAT/LV/000082	Latvia	Zaubes kooperatīvs, Latvia
LIFE03 NAT/LV/000083	Latvia	Aiviekste State Department of Land Reclamation Systems (ASDLRS), Latvia
LIFE03 NAT/LV/000083	Latvia	Barkava Municipality, Latvia
LIFE03 NAT/LV/000083	Latvia	Berzpils Municipality, Latvia
LIFE03 NAT/LV/000083	Latvia	Gaigalava Municipality, Latvia
LIFE03 NAT/LV/000083	Latvia	Indrani Municipality, Latvia
LIFE03 NAT/LV/000083	Latvia	Lazdukalns Municipality, Latvia
LIFE03 NAT/LV/000083	Latvia	Madona Regional Council, Latvia
LIFE03 NAT/LV/000083	Latvia	Nagli Municipality, Latvia
LIFE03 NAT/LV/000083	Latvia	Osupe Municipality, Latvia
LIFE03 NAT/LV/000083	Latvia	Rezekne Regional Council, Latvia
LIFE03 NAT/LV/000083	Latvia	Rugaji Municipality, Latvia
LIFE03 NAT/LV/000083	Latvia	Teici Nature Reserve, Latvia
LIFE03 NAT/P/000013	Poland	Câmara Municipal do Nordeste, Portugal
LIFE03 NAT/P/000013	Poland	Direcção Regional de Florestas Secretaria Regional do Ambiente e Recursos Naturais, Portugal
LIFE03 NAT/P/000013	Poland	Secretaria Regional do Ambiente, Portugal
LIFE03 NAT/P/000013	Poland	Sociedade Portuguesa para a Estudo das Aves, Portugal
LIFE03 NAT/P/000013	Poland	Universidade dos Açores, Portugal
LIFE03 NAT/P/000013	Poland	Royal Society for the Protection of Birds (RSPB), United Kingdom
LIFE03 NAT/P/000014	Poland	Fundação para a Protecção e Gestão Ambiental das Salinas do Samouco, Portugal
LIFE03 NAT/P/000018	Poland	ACARAC, Portugal
LIFE03 NAT/P/000018	Poland	Câmara Municipal de Évora, Portugal
LIFE03 NAT/P/000018	Poland	Câmara Municipal de Montemor o Novo, Portugal
LIFE03 NAT/P/000018	Poland	CEBV FCUL, Portugal
LIFE03 NAT/P/000018	Poland	Comenda, Portugal
LIFE03 NAT/P/000018	Poland	ERENA, Portugal
LIFE03 NAT/P/000018	Poland	FALVES, Portugal
LIFE03 NAT/P/000018	Poland	Figueiredo, Portugal
LIFE03 NAT/P/000018	Poland	Gonzalez, Portugal
LIFE03 NAT/P/000018	Poland	ICNF(Instituto da Conservação da Natureza e das Florestas), Portugal
LIFE03 NAT/P/000018	Poland	Lince, Portugal
LIFE03 NAT/P/000018	Poland	LPMA, Portugal
LIFE03 NAT/P/000018	Poland	Monfurado, Portugal
LIFE03 NAT/P/000018	Poland	Padeira, Portugal
LIFE03 NAT/P/000018	Poland	Sousa, Portugal
LIFE03 NAT/P/000018	Poland	Universidade de Évora, Portugal
LIFE03 NAT/P/000018	Poland	Vacas, Portugal
LIFE03 NAT/RO/000026	Romania	ECOS Youth Organisation, Romania
LIFE03 NAT/RO/000026	Romania	Tulcea Environment Protection Agency, Romania
LIFE03 NAT/RO/000027	Romania	Forest Research and Management Institute (ICAS), Romania
LIFE03 NAT/RO/000027	Romania	Forest State Administration of Maramures County, Romania
LIFE03 NAT/RO/000032	Romania	Piatra Craiului National Park, Romania
LIFE03 NAT/S/000070	Sweden	Länsstyrelsen Jämtlands län
LIFE03 NAT/S/000070	Sweden	Skogsvårdsstyrelsen Mellannorrland (Mellannorrland Regional Forestry Board)
LIFE03 NAT/S/000073	Sweden	University of Iceland
LIFE03 NAT/S/000073	Sweden	Norwegian Institute for Nature Research (NINA)
LIFE03 NAT/S/000073	Sweden	Finnish Forestry Research Institute (FFRI)
LIFE03 NAT/S/000073	Sweden	Finnish Park and Forest Service (PFS)
LIFE03 NAT/S/000073	Sweden	Fjällhästen
LIFE03 NAT/S/000073	Sweden	Fjällräven AB
LIFE03 NAT/S/000073	Sweden	Jämtlands Länsstyrelse (County Administrative Board of Jämtland), Sweden
LIFE03 NAT/S/000073	Sweden	Lapplandsafari AB
LIFE03 NAT/S/000073	Sweden	Norrbottens Länsstyrelse (County Administrative Board of Norrbotten), Sweden
LIFE03 NAT/S/000073	Sweden	Ramundberget Alpina AB
LIFE03 NAT/S/000073	Sweden	Stockholm University
LIFE03 NAT/S/000073	Sweden	Swedish Environment Protection Agency (SEPA, Naturvårdsverket), Sweden
LIFE03 NAT/S/000073	Sweden	Swedish National Veterinary Institute (NVI)
LIFE03 NAT/S/000073	Sweden	Swedish University of Agricultural Sciences (SLU)
LIFE03 NAT/S/000073	Sweden	Västerbottens Länsstyrelse (County Administrative Board of Västerbotten), Sweden
LIFE03 NAT/SK/000096	Slovakia	Municipality of Sväty Jur, Slovak Republic
LIFE03 NAT/SK/000096	Slovakia	Slovak Land Fund (SPF)
LIFE03 NAT/SK/000096	Slovakia	Slovak Water Management Enterprise (SVP-OZ)
LIFE03 NAT/SK/000096	Slovakia	State Nature Conservancy of the Slovak Republic (SOP SR)
LIFE03 NAT/SK/000096	Slovakia	APOP Association of Industry and Nature Conservation
LIFE03 NAT/SK/000097	Slovakia	National park Donauauen (Austria)
LIFE03 NAT/SK/000097	Slovakia	BROZ - Regional Association for Nature Conservation and Sustainable Development
LIFE03 NAT/SK/000097	Slovakia	State Nature Conservancy of Slovak Republic, SK
LIFE03 NAT/SK/000098	Slovakia	Raptor Protection of Slovakia / Ochrana dravcov na Slovensku
LIFE03 NAT/SK/000098	Slovakia	State Nature Conservancy of Slovak Republic (SNC SR)
LIFE03 NAT/SK/000098	Slovakia	West Slovakian Power Company (ZSE)
LIFE03 NAT/SLO/000076	Slovenia	Delta Po Regional Park, Italy
LIFE03 NAT/SLO/000076	Slovenia	Orinthological Association IXOBRYCHUS, Slovenia
LIFE03 NAT/SLO/000076	Slovenia	Soline, Pridelava soli d.o.o.
LIFE03 NAT/SLO/000076	Slovenia	Zavod RS za varstvo narave, OE Piran, Slovenia
LIFE03 NAT/SLO/000077	Slovenia	DOPPSBirdLife Slovenia
LIFE03 NAT/SLO/000077	Slovenia	Ministry for Environment and Spatial Planning of republic of Slovenia (Co-financier)
LIFE03 NAT/SLO/000077	Slovenia	Municipality of Cerknica, Slovenia (Partner)
LIFE03 NAT/SLO/000077	Slovenia	Municipality of Ljubljana, Slovenia (Partner)
LIFE03 NAT/SLO/000077	Slovenia	Municipality of Postojna, Slovenia (co-financier)
LIFE03 NAT/UK/000042	United Kingdom	Butterfly Conservation, United Kingdom
LIFE03 NAT/UK/000042	United Kingdom	Cornwall Wildlife Trust, United Kingdom
LIFE03 NAT/UK/000042	United Kingdom	English Nature, United Kingdom
LIFE03 NAT/UK/000042	United Kingdom	Environment Agency, United Kingdom
LIFE03 NAT/UK/000042	United Kingdom	Highways Agency, United Kingdom
LIFE03 NAT/UK/000044	United Kingdom	Countryside Council for Wales, United Kingdom
LIFE03 NAT/UK/000044	United Kingdom	Derbyshire Wildlife Trust, United Kingdom
LIFE03 NAT/UK/000044	United Kingdom	English Nature (Peak District), United Kingdom
LIFE03 NAT/UK/000044	United Kingdom	English Nature, United Kingdom
LIFE03 NAT/UK/000044	United Kingdom	Forest Enterprise, United Kingdom
LIFE03 NAT/UK/000044	United Kingdom	National Trust, United Kingdom
LIFE03 NAT/UK/000044	United Kingdom	Woodland Trust (Wye Valley), United Kingdom
LIFE03 NAT/UK/000044	United Kingdom	WWF, United Kingdom
LIFE03 NAT/UK/000044	United Kingdom	Wye Valley AONB Office (Wye Valley), United Kingdom
LIFE04 NAT/AT/000001	Austria	Amt der Burgenländischen Landesregierung, Abt. 5, Hptref. Natur- und Umweltschutz Direktion für Wasserwesen - Szombathely
LIFE04 NAT/AT/000001	Austria	Amt der Burgenländischen Landesregierung, Abt. 9, Hptref. Wasserbau und Abfallwirtschaft
LIFE04 NAT/AT/000001	Austria	Amt der Steiermärkischen Landesregierung, Fachabteilung 13C Naturschutz
LIFE04 NAT/AT/000001	Austria	Amt der Steiermärkischen Landesregierung, Fachabteilung 19B
LIFE04 NAT/AT/000001	Austria	E-Werk Maierhofer
LIFE04 NAT/AT/000001	Austria	E-Werk Neudau - Kottulinsky KG
LIFE04 NAT/AT/000001	Austria	Gemeinde Loipersdorf-Kitzladen
LIFE04 NAT/AT/000001	Austria	Karl Großschedl Mühle und Sägewerk
LIFE04 NAT/AT/000001	Austria	Nationalpark Örség
LIFE04 NAT/AT/000001	Austria	Schutzwasserwirtschaft und Bodenhaushalt
LIFE04 NAT/AT/000001	Austria	Stadtgemeinde Fürstenfeld
LIFE04 NAT/AT/000001	Austria	Weideverein Ramsargebiet Lafnitztal
LIFE04 NAT/AT/000001	Austria	BirdLife Ungarn
LIFE04 NAT/AT/000001	Austria	WWF Ungarn
LIFE04 NAT/AT/000002	Austria	Amt der Niederösterreichischen Landesregierung - Abteilung Naturschutz
LIFE04 NAT/AT/000002	Austria	Naturschutzbund, Austria
LIFE04 NAT/AT/000002	Austria	Ökokreis, Austria
LIFE04 NAT/AT/000003	Austria	Land Oberösterreich
LIFE04 NAT/AT/000003	Austria	Naturschutzbund Oberösterreich, Austria
LIFE04 NAT/AT/000003	Austria	Landesbund für Vogelschutz in Bayern e.V., Germany
LIFE04 NAT/AT/000003	Austria	Landkreis Passau, Germany
LIFE04 NAT/AT/000003	Austria	Stadt Passau, Germany
LIFE04 NAT/AT/000003	Austria	Umweltministerium Bayern, Germany
LIFE04 NAT/AT/000006	Austria	Amt der Niederösterreichischen Landesregierung, Abt Wasserbau - Bundeswasserbauverwaltung
LIFE04 NAT/AT/000006	Austria	VERBUND-Austrian Hydro Power AG, Austria
LIFE04 NAT/BE/000010	Belgium	Natuurpunt Beheer v.z.w.
LIFE04 NAT/BE/000010	Belgium	Toerisme Oud-Turnhout vzw, Belgium
LIFE04 NAT/CY/000013	Cyprus	Atlantis Consulting Cyprus Ltd
LIFE04 NAT/CY/000013	Cyprus	Department of Fisheries and Marine Research, Cyprus
LIFE04 NAT/CY/000013	Cyprus	Environment Service, Ministry of Agriculture Natural Resources and Environment
LIFE04 NAT/CY/000013	Cyprus	Forestry Departement (MANRE), Cyprus
LIFE04 NAT/CY/000013	Cyprus	Game Fund Service (MOI), Cyprus
LIFE04 NAT/CY/000013	Cyprus	Greek Biotope Wetland Center (EKBY), Greece
LIFE04 NAT/CY/000013	Cyprus	National and Kapodistrian University of Athens, Greece
LIFE04 NAT/CY/000013	Cyprus	OIKOS-Nature Management Ltd, Greece
LIFE04 NAT/CZ/000015	Czech Republic	The local Chapter of Czech Union for Nature Conservation
LIFE04 NAT/DE/000025	Germany	Anglerverein Leopoldshafen e.V., Germany
LIFE04 NAT/DE/000025	Germany	Anglerverein Linkenheim-Hochstetten e.V., Germany
LIFE04 NAT/DE/000025	Germany	BUND-Ortsverband Rheinstetten, Germany
LIFE04 NAT/DE/000025	Germany	Forschungszentrum Karlsruhe–Institut für Angewandte Informatik, Germany
LIFE04 NAT/DE/000025	Germany	Gemeinde Dettenheim, Germany
LIFE04 NAT/DE/000025	Germany	Gemeinde Eggenstein-Leopoldshafen, Germany
LIFE04 NAT/DE/000025	Germany	Gemeinde Linkenheim-Hochstetten, Germany
LIFE04 NAT/DE/000025	Germany	Naturschutzbund Deutschland (NABU)-Ortsgruppe Karlsruhe, Germany
LIFE04 NAT/DE/000025	Germany	Naturschutzzentrum Karlsruhe-Rappernwört (NAZ), Germany
LIFE04 NAT/DE/000025	Germany	Regierungspräsidium Freiburg-Forstpolitik, Germany
LIFE04 NAT/DE/000025	Germany	Regierungspräsidium Karlsruhe, Referat 56 Naturschutz und Landschaftspflege
LIFE04 NAT/DE/000025	Germany	Regierungspräsidium Karlsruhe-Gewässer I. Ordnung-Hochwasserschutz und Planung, Germany
LIFE04 NAT/DE/000025	Germany	Regierungspräsidium Karlsruhe-Höhere Fischereibehörde, Germany
LIFE04 NAT/DE/000025	Germany	Sportfischervereinigung Eggenstein e.V., Germany
LIFE04 NAT/DE/000025	Germany	Stadt Karlsruhe-Umweltamt, Germany
LIFE04 NAT/DE/000025	Germany	Stadt Philippsburg, Germany
LIFE04 NAT/DE/000025	Germany	Stadt Rheinstetten, Germany
LIFE04 NAT/DE/000025	Germany	Verein für Vogel- und Naturschutz Dettenheim 1988 e.V. (VVND), Germany
LIFE04 NAT/DE/000028	Germany	Amphi Consult, Denmark
LIFE04 NAT/DE/000028	Germany	Copenhagen Zoo, Denmark
LIFE04 NAT/DE/000028	Germany	Danish Forest and Nature Agency Fyns Amt, Denmark
LIFE04 NAT/DE/000028	Germany	Storstrøms Amt, Denmark
LIFE04 NAT/DE/000028	Germany	Landesamt für Natur und Umwelt Schleswig Holstein, Germany
LIFE04 NAT/DE/000028	Germany	Stiftung Naturschutz Schleswig Holstein, Germany
LIFE04 NAT/DE/000028	Germany	Latgale Ecological Society, Latvia
LIFE04 NAT/DK/000020	Denmark	Aarhus County (Partner until 31/12/2006), Denmark
LIFE04 NAT/DK/000020	Denmark	Fyn County (Partner until 31/12/2006), Denmark
LIFE04 NAT/DK/000020	Denmark	Ministry of Environment, Danish Forest and Nature Agency
LIFE04 NAT/DK/000020	Denmark	Viborg County (Partner until 31/12/2006), Denmark
LIFE04 NAT/DK/000022	Denmark	Danish Nature Agency, District Fyn
LIFE04 NAT/EE/000070	Estonia	Environmental Centre of Aarhus, Denmark
LIFE04 NAT/EE/000070	Estonia	Vejle County, Denmark
LIFE04 NAT/EE/000070	Estonia	Haanja Municipality, Estonia
LIFE04 NAT/EE/000070	Estonia	Haanja Nature Park, Estonia
LIFE04 NAT/EE/000070	Estonia	Otepää Nature Park, Estonia
LIFE04 NAT/EE/000070	Estonia	Rouge Municipality, Estonia
LIFE04 NAT/EE/000070	Estonia	State Nature Conservation Centre, Estonia
LIFE04 NAT/EE/000070	Estonia	The Ministry of the Environment of the Republic of Estonia
LIFE04 NAT/EE/000070	Estonia	North Karelia Regional Environment Centre, Finland
LIFE04 NAT/EE/000072	Estonia	Environmental Board, Estonia
LIFE04 NAT/EE/000072	Estonia	Estonian Ornithological Society
LIFE04 NAT/EE/000072	Estonia	Ministry of Environment, Estonia
LIFE04 NAT/EE/000072	Estonia	NGO Eagle Club, Estonia
LIFE04 NAT/EE/000072	Estonia	Private Forest Association, Estonia
LIFE04 NAT/EE/000073	Estonia	Educational Society Edu, Estonia
LIFE04 NAT/EE/000073	Estonia	Hiiumaa County Environmental Department, Estonia
LIFE04 NAT/EE/000073	Estonia	Hiiumaa Forest Society, Estonia
LIFE04 NAT/EE/000073	Estonia	Hiiumaa Protected Areas Administration
LIFE04 NAT/EE/000073	Estonia	Island and Coast Research Centre Arhipelaag, Estonia
LIFE04 NAT/EE/000073	Estonia	Kõpu Boarding School, Estonia
LIFE04 NAT/EE/000073	Estonia	Korgessaare Municipality Government, Estonia
LIFE04 NAT/EE/000073	Estonia	State Forest Management Centre, Estonia
LIFE04 NAT/ES/000031	Spain	Departamento de Medio Ambiente y Ordenación del Territorio del Gobierno Vasco
LIFE04 NAT/ES/000033	Spain	Gobierno de Aragón. Dirección General de Desarrollo Sostenible y Biodiversidad. Departamento de Medio Ambiente
LIFE04 NAT/ES/000034	Spain	Dirección General de Desarrollo Sostenible y Biodiversidad. Gobierno de Aragón
LIFE04 NAT/ES/000034	Spain	Endesa, Spain
LIFE04 NAT/ES/000034	Spain	REE, Spain
LIFE04 NAT/ES/000035	Spain	Consejería de Agricultura y Agua
LIFE04 NAT/ES/000035	Spain	Museo de la Ciencia y del Agua de la Ciudad de Murcia, Spain
LIFE04 NAT/ES/000035	Spain	Universidad de Murcia, Spain
LIFE04 NAT/ES/000036	Spain	Consejería de Medio Ambiente de la Junta de Castilla y León.- Servicio de Espacios Naturales y Especies Protegidas
LIFE04 NAT/ES/000043	Spain	Consejería de Industria, Energía y Medio Ambiente
LIFE04 NAT/ES/000044	Spain	Ayuntamiento de Valencia. Concejalia de Dehesa-Albufera
LIFE04 NAT/ES/000048	Spain	Ayuntamiento de Sueca, Spain
LIFE04 NAT/ES/000048	Spain	Consellería de Territorio y Vivienda. Dirección General de Planificación y Ordenación
LIFE04 NAT/ES/000049	Spain	Sociedad Española de Ornitología, SEO/BirdLife
LIFE04 NAT/ES/000056	Spain	Andalusian Hunters Federation, Spain
LIFE04 NAT/ES/000056	Spain	Fundación Gypaetus
LIFE04 NAT/ES/000056	Spain	Junta de Andalucía, Spain
LIFE04 NAT/ES/000059	Spain	Ayuntamiento de Pals, Spain
LIFE04 NAT/ES/000059	Spain	Ayuntamiento de Torroella de Montgrí
LIFE04 NAT/ES/000059	Spain	Departement de Medi Ambient-Generalitat de Catalunya, Spain
LIFE04 NAT/ES/000059	Spain	Fundació Territori i Paisatge de Caixa de Catalunya, Spain
LIFE04 NAT/ES/000064	Spain	Exmo. Cabildo de Tenerife. Area de Medio Ambiente y Paisaje. Servicio Técnico de Gestión Territorial y Ambiental
LIFE04 NAT/ES/000064	Spain	University of La Laguna, Spain
LIFE04 NAT/ES/000067	Spain	Cabildo de Fuerteventura, Spain
LIFE04 NAT/ES/000067	Spain	Fundación Canaria Instituto de Investigación y Ciencia de Puerto del Rosario
LIFE04 NAT/ES/000067	Spain	UNELCO-ENDESA, Spain
LIFE04 NAT/FI/000076	Finland	Metsähallitus (South Finland Natural Heritage Services)
LIFE04 NAT/FI/000076	Finland	North Häme Game District, Finland
LIFE04 NAT/FI/000076	Finland	Pirkanmaan ympäristökeskus (Pirkanmaa Regional Environment Centre)
LIFE04 NAT/FI/000076	Finland	Satakunta Game District, Finland
LIFE04 NAT/FI/000078	Finland	Kainuun liitto, Finland
LIFE04 NAT/FI/000078	Finland	Metsähallitus, Pohjanmaan luontopalvelut
LIFE04 NAT/FI/000078	Finland	Metsähallitus-Länsi-Lapin metsätalous, Finland
LIFE04 NAT/FI/000078	Finland	Metsäntutkimuslaitos-Muhoksen tutkimusasema, Finland
LIFE04 NAT/FR/000079	France	Agir pour la Sauvegarde des Territoires et Espèces Remarquables ou Sensibles (ASTER), France
LIFE04 NAT/FR/000079	France	AVENIR, France
LIFE04 NAT/FR/000079	France	Communauté de Communes Rhône-Crussol, France
LIFE04 NAT/FR/000079	France	Commune de Crest-Voland, France
LIFE04 NAT/FR/000079	France	Commune de Pellafol, France
LIFE04 NAT/FR/000079	France	Conseil Général de l’Ardèche, France
LIFE04 NAT/FR/000079	France	Conservatoire Rhône-Alpes des Espaces Naturels (CREN), France
LIFE04 NAT/FR/000079	France	La Communauté de Communes du Bassin Bellegardien, France
LIFE04 NAT/FR/000079	France	La Communauté de Communes du Pays de Gex, France
LIFE04 NAT/FR/000079	France	La Communauté de Communes du Pays de Mézenc, France
LIFE04 NAT/FR/000079	France	Office National des Forêts (ONF) Rhône-Alpes
LIFE04 NAT/FR/000079	France	Parc Naturel Régional de la Chartreuse, France
LIFE04 NAT/FR/000079	France	Parc Naturel Régional des Monts d’Ardèche, France
LIFE04 NAT/FR/000079	France	Parc Naturel Régional du Haut-Jura, France
LIFE04 NAT/FR/000079	France	Parc Naturel Régional du Massif des Bauges, France
LIFE04 NAT/FR/000079	France	SUACI/GIS Alpes du Nord, France
LIFE04 NAT/FR/000079	France	Syndicat Intercommunal à la Carte de la Vallée d’Abondance (SICVA), France
LIFE04 NAT/FR/000079	France	Syndicat Intercommunal pour la Réhabilitation de l'Etang de Crosagny (SIREC), France
LIFE04 NAT/FR/000079	France	Syndicat Mixte de la Station de Valdrôme, France
LIFE04 NAT/FR/000079	France	Union régionale des Associations des Communes forestières de Rhône Alpes (URACOFRA), France
LIFE04 NAT/FR/000080	France	Agence Publique du Massif des Alpilles (APMA) C.I.G.A.L.E.S., France
LIFE04 NAT/FR/000080	France	Centre Ornithologique Rhône-Alpes – Drôme (CORA Drôme), France
LIFE04 NAT/FR/000080	France	Conseil Général de l'Hérault, France
LIFE04 NAT/FR/000080	France	Conseil Général du Gard, France
LIFE04 NAT/FR/000080	France	Conservatoire des Espaces Naturels du Languedoc-Roussillon (CEN L-R), France
LIFE04 NAT/FR/000080	France	Espace Nature Environnement (ENE), France
LIFE04 NAT/FR/000080	France	Espaces Naturels d’Aquitaine (ENA), France
LIFE04 NAT/FR/000080	France	Espaces Naturels de Midi-Pyrénées (ENMP), France
LIFE04 NAT/FR/000080	France	Groupe Chiroptères de Provence (GCP), France
LIFE04 NAT/FR/000080	France	Ligue pour la Protection des Oiseaux d’Aquitaine (LPO Aquitaine)
LIFE04 NAT/FR/000080	France	Organbidexka Col Libre (OCL), France
LIFE04 NAT/FR/000080	France	Société Française pour l'Etude et la Protection des Mammifères (SFEPM)
LIFE04 NAT/FR/000080	France	Syndicat mixte d'Aménagement, de Protection et de Mise en Valeur du Massif et des Horges du Gardon, France
LIFE04 NAT/FR/000082	France	Association pour le Développement et l'Aménagement de la petite Montagne, France
LIFE04 NAT/FR/000082	France	Office National des Forêts, France
LIFE04 NAT/FR/000082	France	Parc Naturel Régional du Haut-Jura, France
LIFE04 NAT/FR/000082	France	Parc Naturel régional du Morvan
LIFE04 NAT/FR/000083	France	Communauté de Communes de la Vallée de la Drôme (DAVD), France
LIFE04 NAT/FR/000083	France	Communauté du communes du Lac du Bourget (CCLB), France
LIFE04 NAT/FR/000083	France	Compagnie Nationale du Rhône (CNR), France
LIFE04 NAT/FR/000083	France	Conseil Supérieur de la Pêche (CSP), France
LIFE04 NAT/FR/000083	France	Conservatoire Rhône-Alpes des Espaces Naturels (CREN)
LIFE04 NAT/FR/000083	France	Syndicat Ardèche Claire, France
LIFE04 NAT/FR/000083	France	Syndicat Mixte de la Loue, France
LIFE04 NAT/FR/000083	France	Ville de Besançon, France
LIFE04 NAT/FR/000086	France	Bretagne Vivante - SEPNB
LIFE04 NAT/FR/000087	France	Association de Défense de l'Environnement en Vendée (ADEV)
LIFE04 NAT/FR/000087	France	Conservatoire d'Espaces Naturels et des Sites de Poitou Charentes (CREN)
LIFE04 NAT/FR/000087	France	Ligue de Protection des Oiseaux (LPO)
LIFE04 NAT/FR/000087	France	Syndicat Mixte du Parc Interrégional du Marais Poitevin
LIFE04 NAT/FR/000087	France	Union des Marais Mouillés
LIFE04 NAT/FR/000087	France	World Wild Fund for Nature - World Wild Fund for Nature - France (WWF)
LIFE04 NAT/FR/000091	France	Ligue pour la Protection des Oiseaux
LIFE04 NAT/FR/000091	France	Muséum National d'Histoire Naturelle, France
LIFE04 NAT/FR/000091	France	Sociedad Española de Ornitología (SEO), Spain
LIFE04 NAT/GB/000245	United Kingdom	National Environmental Research Institute, Denmark
LIFE04 NAT/GB/000245	United Kingdom	Ministère de l’Ecologie et du Développement durable, France
LIFE04 NAT/GB/000245	United Kingdom	University of La Rochelle, France
LIFE04 NAT/GB/000245	United Kingdom	University of Kiel, Germany
LIFE04 NAT/GB/000245	United Kingdom	University College Cork, Ireland
LIFE04 NAT/GB/000245	United Kingdom	The Ministry of Agriculture, Nature and Food Quality, Netherlands
LIFE04 NAT/GB/000245	United Kingdom	Institute of Marine Research, Norway
LIFE04 NAT/GB/000245	United Kingdom	University of Gdansk, Poland
LIFE04 NAT/GB/000245	United Kingdom	ICNF(Instituto da Conservação da Natureza e das Florestas), Portugal
LIFE04 NAT/GB/000245	United Kingdom	Spanish Cetacean Society, Spain
LIFE04 NAT/GB/000245	United Kingdom	Joint Nature Conservation Committee, United Kingdom
LIFE04 NAT/GB/000245	United Kingdom	The University Court of the University of St. Andrews, United Kingdom
LIFE04 NAT/GB/000250	United Kingdom	Crown Estate, United Kingdom
LIFE04 NAT/GB/000250	United Kingdom	Fisheries Research Services Freshwater Laboratory, United Kingdom
LIFE04 NAT/GB/000250	United Kingdom	Forestry Commission Scotland, United Kingdom
LIFE04 NAT/GB/000250	United Kingdom	Galloway Fisheries Trust, United Kingdom
LIFE04 NAT/GB/000250	United Kingdom	Moray Council, United Kingdom
LIFE04 NAT/GB/000250	United Kingdom	Mr Christopher Martin, United Kingdom
LIFE04 NAT/GB/000250	United Kingdom	River Spey District Salmon Fishery Board (Spey Fishery Board), United Kingdom
LIFE04 NAT/GB/000250	United Kingdom	Scottish and Southern Energy plc, United Kingdom
LIFE04 NAT/GB/000250	United Kingdom	Scottish Executive, United Kingdom
LIFE04 NAT/GB/000250	United Kingdom	Scottish Executive Road Network Management & Maintenance Division, United Kingdom
LIFE04 NAT/GB/000250	United Kingdom	Scottish Natural Heritage, United Kingdom
LIFE04 NAT/GB/000250	United Kingdom	The Association of Salmon Fishery Boards, United Kingdom
LIFE04 NAT/GB/000250	United Kingdom	The Kyle of Sutherland District Salmon Fishery Board, United Kingdom
LIFE04 NAT/GB/000250	United Kingdom	The River Bladnoch District Salmon Fishery Board, United Kingdom
LIFE04 NAT/GB/000250	United Kingdom	The River Dee District Salmon Fishery Board, United Kingdom
LIFE04 NAT/GB/000250	United Kingdom	The River Esk District Salmon Fishery Board, United Kingdom
LIFE04 NAT/GB/000250	United Kingdom	The River Ness District Salmon Fishery Board, United Kingdom
LIFE04 NAT/GB/000250	United Kingdom	The River Tay District Salmon Fishery Board, United Kingdom
LIFE04 NAT/GR/000101	Greece	Municipality of Tilos, Greece
LIFE04 NAT/GR/000101	Greece	OIKOS Nature Management Ltd., Greece
LIFE04 NAT/GR/000101	Greece	Regional Directorate of Forests in South Aegean (Notio Aigaio), Greece
LIFE04 NAT/GR/000101	Greece	Tilos Park, Greece
LIFE04 NAT/GR/000104	Greece	Forest Directorate for Chania, Greece
LIFE04 NAT/GR/000104	Greece	Mediterranean Agronomic Institute of Chania, Greece
LIFE04 NAT/GR/000104	Greece	Regional Development Fund of Crete, Greece
LIFE04 NAT/GR/000104	Greece	University of Athens, Greece
LIFE04 NAT/GR/000105	Greece	EVDILOS, Greece
LIFE04 NAT/GR/000105	Greece	Hellenic Centre for Marine Research Institute of Inland Waters, Greece
LIFE04 NAT/GR/000105	Greece	Mediterranean Agronomic Institute of Chania, Greece
LIFE04 NAT/HU/000109	Hungary	Kiskunság National Park
LIFE04 NAT/HU/000109	Hungary	Körös-Maros National
LIFE04 NAT/HU/000109	Hungary	University of West Hungary
LIFE04 NAT/HU/000109	Hungary	Bihar Nature Conservation & Cultural Public Foundation, Hungary
LIFE04 NAT/HU/000109	Hungary	Bükk National Park Directorate, Hungary
LIFE04 NAT/HU/000109	Hungary	Fertö-Hanság National Park Directorate, Hungary
LIFE04 NAT/HU/000109	Hungary	Hortobágy National Park Directorate, Hungary
LIFE04 NAT/HU/000109	Hungary	MME BirdLife Hungary, Hungary
LIFE04 NAT/HU/000109	Hungary	Park Directorate, Hungary
LIFE04 NAT/HU/000109	Hungary	Tiszatáj Environmental & Nature Conservation Public Foundation, Hungary
LIFE04 NAT/HU/000116	Hungary	Duna-Ipoly National Park, Hungary
LIFE04 NAT/HU/000116	Hungary	Kiskunság National Park, Hungary
LIFE04 NAT/HU/000116	Hungary	MME BirdLife Hungary
LIFE04 NAT/HU/000118	Hungary	Hortobagy National Park Directorate
LIFE04 NAT/HU/000119	Hungary	Department of Evolutionary Zoology and Human Biology-University of Debrecen, Hungary
LIFE04 NAT/HU/000119	Hungary	Hortobágy National Park Directorate
LIFE04 NAT/IE/000121	Ireland	Coillte Teoranta - The Irish Forestry Board
LIFE04 NAT/IE/000125	Ireland	Burren Irish Farmers Association, Ireland
LIFE04 NAT/IE/000125	Ireland	National Parks and Wildlife ServiceDept of Environment, Heritage and Local Government
LIFE04 NAT/IE/000125	Ireland	Teagasc, Ireland
LIFE04 NAT/IT/000126	Italy	Amministrazione Provinciale di Cremona, Italy
LIFE04 NAT/IT/000126	Italy	Amministrazione Provinciale di Ferrara, Italy
LIFE04 NAT/IT/000126	Italy	Amministrazione Provinciale di Padova, Italy
LIFE04 NAT/IT/000126	Italy	Amministrazione Provinciale di Piacenza, Italy
LIFE04 NAT/IT/000126	Italy	Amministrazione Provinciale di Rovigo, Italy
LIFE04 NAT/IT/000126	Italy	Amministrazione Provinciale di Treviso, Italy
LIFE04 NAT/IT/000126	Italy	Amministrazione Provinciale di Venezia, Italy
LIFE04 NAT/IT/000126	Italy	Amministrazione Provinciale di Verona, Italy
LIFE04 NAT/IT/000126	Italy	Ente Parco Delta del Po
LIFE04 NAT/IT/000126	Italy	Ente Regionale per i Servizi all’Agricoltura e alle Foreste (ERSAF), Italy
LIFE04 NAT/IT/000126	Italy	Istituto Sperimentale Italiano “Lazzaro Spallanzani”, Italy
LIFE04 NAT/IT/000144	Italy	Croatian Ministry of Agriculture, Croatia
LIFE04 NAT/IT/000144	Italy	University of Zagreb, Croatia
LIFE04 NAT/IT/000144	Italy	ADET, France
LIFE04 NAT/IT/000144	Italy	Association FERUS, France
LIFE04 NAT/IT/000144	Italy	Association pour la Cohabitation Pastorale, France
LIFE04 NAT/IT/000144	Italy	Fonds d’Intervention Ecopastorale (FIEP), France
LIFE04 NAT/IT/000144	Italy	WWF, France
LIFE04 NAT/IT/000144	Italy	Istituto di Ecologia Applicata, Italy
LIFE04 NAT/IT/000144	Italy	LEGAMBIENTE, Italy
LIFE04 NAT/IT/000144	Italy	Parco Nazionale Abruzzo (PNALM), Italy
LIFE04 NAT/IT/000144	Italy	Parco Nazionale Gran Sasso, Italy
LIFE04 NAT/IT/000144	Italy	Parco Nazionale Majella, Italy
LIFE04 NAT/IT/000144	Italy	Provincia di Perugia, Italy
LIFE04 NAT/IT/000144	Italy	Provincia di Terni, Italy
LIFE04 NAT/IT/000144	Italy	Escola Superior Agrária Castelo Branco, Portugal
LIFE04 NAT/IT/000144	Italy	Grupo Lobo, Portugal
LIFE04 NAT/IT/000144	Italy	Universidade de Lisboa, Portugal
LIFE04 NAT/IT/000144	Italy	Fundación Oso Pardo, Spain
LIFE04 NAT/IT/000153	Italy	Amministrazione Provinciale di Viterbo Ass.to Ambiente
LIFE04 NAT/IT/000153	Italy	Università della Tuscia, Italy
LIFE04 NAT/IT/000159	Italy	Consorzio di gestione del Parco regionale Campo dei Fiori
LIFE04 NAT/IT/000159	Italy	Regione Lombardia– Direzione Generale Qualità dell’Ambiente
LIFE04 NAT/IT/000167	Italy	Comune di Budoia, Italy
LIFE04 NAT/IT/000167	Italy	Comune di Tarzo, Italy
LIFE04 NAT/IT/000167	Italy	Comunità Montana del Grappa, Italy
LIFE04 NAT/IT/000167	Italy	Comunità Montana delle Prealpi Trevigiane
LIFE04 NAT/IT/000167	Italy	Comunità Montana Feltrina, Italy
LIFE04 NAT/IT/000167	Italy	Comunità Montana Leogra-Timonchio, Italy
LIFE04 NAT/IT/000167	Italy	Comunità Montana Spettabile Reggenza dei 7 Comuni, Italy
LIFE04 NAT/IT/000167	Italy	Dipartimento di Scienze della Produzione Animale-Università di Udine, Italy
LIFE04 NAT/IT/000167	Italy	Parco Natura Viva-Garda Zoological Park S.r.l., Italy
LIFE04 NAT/IT/000172	Italy	Ente Parco Nazionale Arcipelago Toscano
LIFE04 NAT/IT/000173	Italy	Comunità Montana Amiata Grossetano
LIFE04 NAT/IT/000177	Italy	Comune di Danta di Cadore
LIFE04 NAT/IT/000177	Italy	Servizi Forestali Veneto, Italy
LIFE04 NAT/IT/000182	Italy	Legambiente, Italy
LIFE04 NAT/IT/000182	Italy	Municipality of Aragona, Italy
LIFE04 NAT/IT/000182	Italy	Provincia Regionale di Agrigento
LIFE04 NAT/IT/000187	Italy	A.G.C.I. Pesca (General Association of Italian Cooperative of Fisheries), Italy
LIFE04 NAT/IT/000187	Italy	Centro Turistico Studentesco e Giovanile (CTS)
LIFE04 NAT/IT/000187	Italy	Fondazione Cetacea, Italy
LIFE04 NAT/IT/000187	Italy	Legambiente, Italy
LIFE04 NAT/IT/000187	Italy	Legapesca Roma, Italy
LIFE04 NAT/IT/000187	Italy	Marine Protected area of Punta Campanella, Italy
LIFE04 NAT/IT/000187	Italy	Regional Park of Maremma, Italy
LIFE04 NAT/IT/000187	Italy	University of Siena-Department of Environmental Science, Italy
LIFE04 NAT/IT/000187	Italy	University of Turin-Department of Animal Biology, Italy
LIFE04 NAT/IT/000190	Italy	Ministero delle Politiche Agricole e Forestali - Corpo forestale dello Stato - Ufficio per la Biodiversità
LIFE04 NAT/IT/000191	Italy	Abies Alba scrl, Italy
LIFE04 NAT/IT/000191	Italy	Comunità Montana Amiata Val d'Orcia
LIFE04 NAT/LV/000196	Latvia	Aiviekste Municipality, Latvia
LIFE04 NAT/LV/000196	Latvia	Babite Municipality, Latvia
LIFE04 NAT/LV/000196	Latvia	Kalsnava Municipality, Latvia
LIFE04 NAT/LV/000196	Latvia	Latvian Fund for Nature, Latvia
LIFE04 NAT/LV/000196	Latvia	Latvian State Forestry Research Institute Silava, Latvia
LIFE04 NAT/LV/000196	Latvia	Marupe Municipality, Latvia
LIFE04 NAT/LV/000196	Latvia	Nature Conservation Agency, Latvia
LIFE04 NAT/LV/000196	Latvia	Olaine Museum of History and Art, Latvia
LIFE04 NAT/LV/000196	Latvia	Pope Municipality, Latvia
LIFE04 NAT/LV/000196	Latvia	Puze Municipality, Latvia
LIFE04 NAT/LV/000196	Latvia	Riga Forest Agency, Latvia
LIFE04 NAT/LV/000196	Latvia	State Joint Stock Company “Latvian State Forests”, Latvia
LIFE04 NAT/LV/000196	Latvia	Stock Company Olaines kudra, Latvia
LIFE04 NAT/LV/000196	Latvia	University of Latvia, Latvia
LIFE04 NAT/LV/000196	Latvia	Usma Municipality, Latvia
LIFE04 NAT/LV/000196	Latvia	Ventspils Regional Environmental Board, Latvia
LIFE04 NAT/LV/000196	Latvia	Vietalva Municipality, Latvia
LIFE04 NAT/LV/000198	Latvia	Alsunga Municipality, Latvia
LIFE04 NAT/LV/000198	Latvia	Ance Municipality, Latvia
LIFE04 NAT/LV/000198	Latvia	Burtnieki Municipality, Latvia
LIFE04 NAT/LV/000198	Latvia	Burtnieki Regional Council, Latvia
LIFE04 NAT/LV/000198	Latvia	Dunalka Municipality, Latvia
LIFE04 NAT/LV/000198	Latvia	Dundaga Municipality, Latvia
LIFE04 NAT/LV/000198	Latvia	Durbe Regional Council, Latvia
LIFE04 NAT/LV/000198	Latvia	Ergeme Municipality, Latvia
LIFE04 NAT/LV/000198	Latvia	Jeri Municipality, Latvia
LIFE04 NAT/LV/000198	Latvia	Kalnciems City Council, Latvia
LIFE04 NAT/LV/000198	Latvia	Latvian Fund for Nature, Latvia
LIFE04 NAT/LV/000198	Latvia	Latvian Ornithological Society, Latvia
LIFE04 NAT/LV/000198	Latvia	Litene Municipality, Latvia
LIFE04 NAT/LV/000198	Latvia	Livberze Municipality, Latvia
LIFE04 NAT/LV/000198	Latvia	Nature Conservation Agency, Latvia
LIFE04 NAT/LV/000198	Latvia	North Vidzeme Biosphere Reserve, Latvia
LIFE04 NAT/LV/000198	Latvia	Rugaji Municipality, Latvia
LIFE04 NAT/LV/000198	Latvia	Seda City Council, Latvia
LIFE04 NAT/LV/000198	Latvia	Seli Municipality, Latvia
LIFE04 NAT/LV/000198	Latvia	Stradu Municipality, Latvia
LIFE04 NAT/LV/000198	Latvia	Valka Municipality, Latvia
LIFE04 NAT/LV/000198	Latvia	Vilpuka Municipality, Latvia
LIFE04 NAT/LV/000199	Latvia	Daugavpils Regional Environmental Board, Latvia
LIFE04 NAT/LV/000199	Latvia	Daugavpils University, Latvia
LIFE04 NAT/LV/000199	Latvia	Latgale Zoo, Latvia
LIFE04 NAT/LV/000199	Latvia	Rēzekne Regional Environmental Board, Latvia
LIFE04 NAT/NL/000201	Netherlands	Landschap Overijssel, Netherlands
LIFE04 NAT/NL/000201	Netherlands	Landschapsbeheer Gelderland, Netherlands
LIFE04 NAT/NL/000201	Netherlands	Natuurmonumenten, Netherlands
LIFE04 NAT/NL/000201	Netherlands	RAVON, Netherlands
LIFE04 NAT/NL/000201	Netherlands	Staatbosbeheer, Netherlands
LIFE04 NAT/NL/000201	Netherlands	Stichting Instandhouding Kleine Landschapselementen in Limburg (IKL), Netherlands
LIFE04 NAT/NL/000202	Netherlands	Deltanatuur, Netherlands
LIFE04 NAT/NL/000202	Netherlands	Dienst Landelijk Gebied, Netherlands
LIFE04 NAT/NL/000202	Netherlands	Natuurmonumenten, Netherlands
LIFE04 NAT/NL/000202	Netherlands	Provincie Zuid Holland, Netherlands
LIFE04 NAT/NL/000202	Netherlands	Rijkswaterstaat dienst Zeeland, Netherlands
LIFE04 NAT/NL/000203	Netherlands	It Fryske Gea, Netherlands
LIFE04 NAT/NL/000206	Netherlands	Deelgebiedscommissie Emmen, Netherlands
LIFE04 NAT/NL/000206	Netherlands	Staatbosbeheer, Netherlands
LIFE04 NAT/NL/000206	Netherlands	Water board Velt and Vecht, Netherlands
LIFE04 NAT/P/000212	Poland	Câmara Municipal de Cascais, Portugal
LIFE04 NAT/P/000212	Poland	Instituto da Conservação da Natureza (Parque Natural de Sintra Cascais), Portugal
LIFE04 NAT/P/000213	Poland	ICNF(Instituto da Conservação da Natureza e das Florestas), Portugal
LIFE04 NAT/P/000213	Poland	Instituto Nacional de Investigação Agrária e das Pescas (INIAP), Portugal
LIFE04 NAT/P/000213	Poland	Sociedade Portuguesa para a Estudo das Aves, Portugal
LIFE04 NAT/P/000213	Poland	Universidade de Aveiro, Portugal
LIFE04 NAT/P/000213	Poland	Universidade dos Açores, Portugal
LIFE04 NAT/P/000213	Poland	Universidade dos Açores, Portugal
LIFE04 NAT/P/000214	Poland	Associação de Municípios do Norte Alentejano, Portugal
LIFE04 NAT/P/000214	Poland	FloraSul – Associação de Produtores da Floresta Alentejana, Portugal
LIFE04 NAT/P/000214	Poland	ICNF(Instituto da Conservação da Natureza e das Florestas), Portugal
LIFE04 NAT/P/000214	Poland	Universidade de Évora, Portugal
LIFE04 NAT/PL/000208	Poland	Klub Przyrodników
LIFE04 NAT/PL/000208	Poland	Lasy Państwowe-Nadleśnictwo Kliniska, Poland
LIFE04 NAT/PL/000208	Poland	Nadleśnictwo Szczecinek, Poland
LIFE04 NAT/PL/000208	Poland	Pomorski Urząd Wojewódzki-Wydział Środowiska i Rolnictwa, Poland
LIFE04 NAT/PL/000208	Poland	Zachodniopomorski Urząd Wojewódzki-Wydział Środowiska i Rolnictwa, Poland
LIFE04 NAT/RO/000220	Romania	National Administration of Romanian Water, Romania
LIFE04 NAT/RO/000220	Romania	Romanian Ornithological Society, Romania
LIFE04 NAT/RO/000220	Romania	Techirghiol Mayoralty, Romania
LIFE04 NAT/RO/000225	Romania	Baile Herculane Mayoralty, Romania
LIFE04 NAT/RO/000225	Romania	Caras Severin Environment Protection Agency, Romania
LIFE04 NAT/RO/000225	Romania	Domogled Valea Cernei National Park Administration, Romania
LIFE04 NAT/RO/000225	Romania	Explorers Speleological Association (ASER), Romania
LIFE04 NAT/SE/000230	Sweden	County Administrative Board of Västmanland
LIFE04 NAT/SE/000230	Sweden	Lantbrukarnas Riksförbund-LRF, Sweden
LIFE04 NAT/SE/000231	Sweden	Göteborgs stad-Park- och Naturförvaltningen, Sweden
LIFE04 NAT/SE/000231	Sweden	Karlstads universitet, Sweden
LIFE04 NAT/SE/000231	Sweden	Länsstyrelsen i Kalmar län, Sweden
LIFE04 NAT/SE/000231	Sweden	Länsstyrelsen i Örebro län, Sweden
LIFE04 NAT/SE/000231	Sweden	Länsstyrelsen i Västmanlands län, Sweden
LIFE04 NAT/SE/000231	Sweden	Länsstyrelsen i Västra Götlands län, Sweden
LIFE04 NAT/SE/000231	Sweden	Skogsstyrelsen, Sweden
LIFE04 NAT/SE/000231	Sweden	Världsnaturfonden WWF
LIFE04 NAT/SI/000234	Slovenia	Cankova community
LIFE04 NAT/SI/000234	Slovenia	Community Gornji Petrovci
LIFE04 NAT/SI/000234	Slovenia	Dobrovnik comunity
LIFE04 NAT/SI/000234	Slovenia	Grand co video production
LIFE04 NAT/SI/000234	Slovenia	Kobilje community
LIFE04 NAT/SI/000234	Slovenia	Kuzma community
LIFE04 NAT/SI/000234	Slovenia	LIMNOS, Company for applied ecology
LIFE04 NAT/SI/000234	Slovenia	Lutra, Institute for Conservation of Natural Heritage
LIFE04 NAT/SI/000234	Slovenia	Moravske community
LIFE04 NAT/SI/000234	Slovenia	Puconci community
LIFE04 NAT/SI/000234	Slovenia	Regaseva community
LIFE04 NAT/SI/000234	Slovenia	University of Ljublana Biotechnical faculty
LIFE04 NAT/SI/000240	Slovenia	Ministero dell'Ambiente e della Tutela del Territorio, Italy
LIFE04 NAT/SI/000240	Slovenia	Fisheries Research Institute of Slovenia
LIFE04 NAT/SI/000240	Slovenia	Institute for Water of the Republic of Slovenia
LIFE04 NAT/SI/000240	Slovenia	Institute of the Republic of Slovenia for Nature Conservation
LIFE04 NAT/SI/000240	Slovenia	Local Community Kapele, Slovenia
LIFE04 NAT/SI/000240	Slovenia	Municipality of Sentjur Pri Celju, Slovenia
LIFE04 NAT/SI/000240	Slovenia	Notranjska Museum Postojna, Slovenia
LIFE04 NAT/SI/000240	Slovenia	Slovenia Forest Service The Chamber of Agriculture and Forestry of Slovenia
LIFE04 NAT/SK/000244	Slovakia	Association of Villages Slovensky Raj, Slovak Republic
LIFE04 NAT/SK/000244	Slovakia	DAPHNE-Institute of Applied Ecology, Slovak Republic
LIFE04 NAT/SK/000244	Slovakia	Municipality of Hrabušice, Slovak Republic
LIFE04 NAT/SK/000244	Slovakia	National Forest Centre, Slovak Republic
LIFE04 NAT/SK/000244	Slovakia	Slovak Scouting
LIFE04 NAT/SK/000244	Slovakia	State Nature Conservancy of the Slovak Republic
LIFE05 NAT/A/000077	Austria	Amt der Burgenländischen Landesregierung-Abteilung Naturschutz, Austria
LIFE05 NAT/A/000077	Austria	Amt der Niederösterreichischen Landesregierung-Abteilung Naturschutz, Austria
LIFE05 NAT/A/000077	Austria	Burgenländische Elektrizitätswirtschaft (BEWAG) AG, Austria
LIFE05 NAT/A/000077	Austria	Energie Versorgung Niederösterreich (EVN), Austria
LIFE05 NAT/A/000077	Austria	ÖBB-Infrastruktur Bau AG, Austria
LIFE05 NAT/A/000077	Austria	Österreichische Gesellschaft Grosstrappenschutz
LIFE05 NAT/A/000077	Austria	VERBUND-Austrian Power Grid AG, Austria
LIFE05 NAT/A/000078	Austria	Amt der Steiermärkischen Landesregierung, FA 19b Schutzwasserwirtschaft und Bodenwasserhaushalt, Austria
LIFE05 NAT/A/000078	Austria	Forsttechnischer Dienst für Wildbach- und Lawinenverbauung, Austria
LIFE05 NAT/A/000078	Austria	Nationalpark Gesäuse GesmbH
LIFE05 NAT/B/000085	Belgium	Commission de gestion du Parc Naturel de la Haute-Sûre et de la Forêt d'Anlier
LIFE05 NAT/B/000085	Belgium	Parc Naturel des Deux Ourthes, Belgium
LIFE05 NAT/B/000085	Belgium	Parc Naturel Hautes-Fagnes Eifel, Belgium
LIFE05 NAT/B/000085	Belgium	Centre de Recherche Public-Gabriel Lippmann, Luxembourg
LIFE05 NAT/B/000085	Belgium	Fondation Hëllef fir d'Natur, Luxembourg
LIFE05 NAT/B/000085	Belgium	Parc Naturel de la Haute-Sûre, Luxembourg
LIFE05 NAT/B/000085	Belgium	Parc Naturel de l'Our, Luxembourg
LIFE05 NAT/B/000087	Belgium	Commune de Gedinne, Belgium
LIFE05 NAT/B/000087	Belgium	Reserves naturelles RNOB asbl
LIFE05 NAT/B/000088	Belgium	Ardenne et gaume asbl, Belgium
LIFE05 NAT/B/000088	Belgium	Direction Générale Opérationnelle "Agriculture, Ressources naturelles et Environnement" (DGO3) - Departement de l'Etude du Milieu Naturel et Agricole (DEMNA)
LIFE05 NAT/B/000088	Belgium	Ministère de la Défense Nationale, Belgium
LIFE05 NAT/B/000088	Belgium	Réserves Naturelles RNOB, Belgium
LIFE05 NAT/B/000089	Belgium	Asbl Réserves Naturelles (RNOB), Belgium
LIFE05 NAT/B/000089	Belgium	Direction Générale Opérationnelle "Agriculture, Ressources naturelles et Environnement" (DGO3) - Departement de l'Etude du Milieu Naturel et Agricole (DEMNA)
LIFE05 NAT/B/000089	Belgium	Sprl Daniel Bemelmans, Belgium
LIFE05 NAT/B/000090	Belgium	Natuurpunt Beheer v.z.w.
LIFE05 NAT/B/000090	Belgium	Province of Antwerpen, Belgium
LIFE05 NAT/B/000091	Belgium	Natuurmonumenten, Netherlands
LIFE05 NAT/D/000051	Germany	Bundesanstalt für Immobilienaufgaben–Hauptstelle Wense, Germany
LIFE05 NAT/D/000051	Germany	Land Niedersachsen, Niedersächsisches Ministerium für Umwelt und Klimaschutz
LIFE05 NAT/D/000051	Germany	Niedersächsischer Landesbetrieb für Wasserwirtschaft, Küsten- und Naturschutz (NLWKN) Betriebsstelle Lüneburg mit der Außenstelle Naturschutzstation Unterelbe/Elbe, Germany
LIFE05 NAT/D/000053	Germany	Bayerisches Staatsministerium für Umwelt und Gesundheit
LIFE05 NAT/D/000053	Germany	Umwelt-, Kultur- und Sozialstiftung im Landkreis Rosenheim, Germany
LIFE05 NAT/D/000055	Germany	Forstamt Ahrweiler, Germany
LIFE05 NAT/D/000055	Germany	Ministerium für Umwelt und Forsten des Landes Rheinland-Pfalz, Germany
LIFE05 NAT/D/000055	Germany	Verbandsgemeindeverwaltung Vorereifel
LIFE05 NAT/D/000056	Germany	beim Ministerium für Ernährung und Ländlichen Raum Baden-Württemberg, Germany
LIFE05 NAT/D/000056	Germany	Forstliche Versuchs- und Forschungsanstalt, Baden-Württemberg, Abtl. Landespflege, Germany
LIFE05 NAT/D/000056	Germany	Gemeinde Dachsberg, Germany
LIFE05 NAT/D/000056	Germany	Gemeinde Ibach, Germany
LIFE05 NAT/D/000056	Germany	Landratsamt Waldshut, Germany
LIFE05 NAT/D/000056	Germany	Regierungspräsidium Freiburg, Abteilung 8, Forstdirektion, Ref. 83 Forstpolitik – Süd – Freiburg Germany
LIFE05 NAT/D/000056	Germany	Regierungspräsidium Freiburg, Ref. 56 - Naturschutz u. Landschaftspflege
LIFE05 NAT/D/000056	Germany	Stiftung Naturschutzfonds
LIFE05 NAT/D/000057	Germany	Arbeitsgemeinschaft Biologischer Umweltschutz (ABU) Soest, Germany
LIFE05 NAT/D/000057	Germany	Kreis Warendorf, Germany
LIFE05 NAT/D/000057	Germany	Lippeverband, Germany
LIFE05 NAT/D/000057	Germany	Stadt Hamm, Umweltamt
LIFE05 NAT/D/000111	Germany	Heinz-Sielmann-Stiftung, Germany
LIFE05 NAT/D/000111	Germany	Landesumweltamt Brandenburg, Referat GR2
LIFE05 NAT/D/000111	Germany	Stiftung NaturSchutzFonds Brandenburg, Germany
LIFE05 NAT/D/000152	Germany	Amphi Consult, Denmark
LIFE05 NAT/D/000152	Germany	Fyn County, Denmark
LIFE05 NAT/D/000152	Germany	Saltholm Ejerlaug, Denmark
LIFE05 NAT/D/000152	Germany	South Jutland County, Denmark
LIFE05 NAT/D/000152	Germany	Storstrøm County, Denmark
LIFE05 NAT/D/000152	Germany	Velje Amt, Denmark
LIFE05 NAT/D/000152	Germany	West Zealand County, Denmark
LIFE05 NAT/D/000152	Germany	Estonian Ministry of the Environment, Estonia
LIFE05 NAT/D/000152	Germany	Kallapa Farm, Estonia
LIFE05 NAT/D/000152	Germany	Kihnu Strait Marine Park Foundation, Estonia
LIFE05 NAT/D/000152	Germany	NPO Põhjakonn, Estonia
LIFE05 NAT/D/000152	Germany	Tauno Tähe, Estonia
LIFE05 NAT/D/000152	Germany	Landesamt für Natur und Umwelt Schleswig-Holstein, Germany
LIFE05 NAT/D/000152	Germany	Naturschutzbund Deutschland e. V., Germany
LIFE05 NAT/D/000152	Germany	Stiftung Naturschutz Schleswig-Holstein
LIFE05 NAT/D/000152	Germany	University of Hamburg, Germany
LIFE05 NAT/D/000152	Germany	Lithuanian Fund for Nature, Lithuania
LIFE05 NAT/D/000152	Germany	County Administration Board of Gotland, Sweden
LIFE05 NAT/D/000152	Germany	County Administration Board of Kalmar, Sweden
LIFE05 NAT/D/000152	Germany	Nature Artbevarande och Foto i Ale AB, Sweden
LIFE05 NAT/D/000152	Germany	Skånes Ornitologiska Forening (Ornithological Society of Scania, SKOF), Sweden
LIFE05 NAT/D/000152	Germany	Vellinge Municipality, Sweden
LIFE05 NAT/DK/000150	Denmark	Danish Nature Agency, Waddensea (Naturstyrelsen, Vadehavet)
LIFE05 NAT/DK/000151	Denmark	Danish Forest and Nature Agency
LIFE05 NAT/DK/000153	Denmark	Danish Nature Agency, Waddensea (Naturstyrelsen, Vadehavet)
LIFE05 NAT/DK/000153	Denmark	Ribe County, Denmark
LIFE05 NAT/DK/000153	Denmark	Sønderjylland County, Denmark
LIFE05 NAT/E/000058	Spain	Consell Insular de Menorca
LIFE05 NAT/E/000060	Spain	Consejería de Medio Ambiente, Agua, Urbanismo y Vivienda
LIFE05 NAT/E/000067	Spain	Ayuntamiento de Irún, Spain
LIFE05 NAT/E/000067	Spain	Basoa Fundazioa, Spain
LIFE05 NAT/E/000067	Spain	Direción General de Montes y Medio Natural.Departamento para el Desarrollo del Medio Rural
LIFE05 NAT/E/000067	Spain	Naturgintza Fundazioa, Spain
LIFE05 NAT/E/000073	Spain	Gestión Ambiental, Viveros y Repoblaciones de Navarra, S.A.
LIFE05 NAT/F/000134	France	Association des Chasseurs et des propriétaires du Pérignanais, France
LIFE05 NAT/F/000134	France	Centre de l’Union Française des Centres de Sauvegarde de la Faune Sauvage de Millau, France
LIFE05 NAT/F/000134	France	Centre National d’Informations Toxicologiques Vétérinaires, France
LIFE05 NAT/F/000134	France	Ligue pour la Protection des Oiseaux
LIFE05 NAT/F/000134	France	LPO Aude, France
LIFE05 NAT/F/000134	France	LPO Provence Alpes Côte d’Azur, France
LIFE05 NAT/F/000134	France	Parc Naturel Régional de la Narbonnaise, France
LIFE05 NAT/F/000134	France	Université Pierre et Marie Curie, France
LIFE05 NAT/F/000134	France	Grupo de Defensa Medioambiental de Almendralejo (DREMA), Spain
LIFE05 NAT/F/000135	France	Chambre d’Agriculture de l’Ardèche, France
LIFE05 NAT/F/000135	France	Communauté de communes des Cévennes Vivaroises, France
LIFE05 NAT/F/000135	France	Conseil General de l’Ardèche, France
LIFE05 NAT/F/000135	France	Conservatoire Rhône-Alpes des Espaces Naturels - Antenne Drôme-Ardèche
LIFE05 NAT/F/000135	France	Parc Naturel Régional des Monts d'Ardèche, France
LIFE05 NAT/F/000137	France	Bretagne Vivante - SEPNB "Société pour l'étude et la protection de la nature en Bretagne"
LIFE05 NAT/F/000137	France	Conseil Général des Côtes d’Armor, France
LIFE05 NAT/F/000137	France	Direction Départementale de l’Equipement du Finistère, France
LIFE05 NAT/F/000139	France	Ecole Pratique des Hautes Etudes, France
LIFE05 NAT/F/000139	France	Electricité de France–Pyrénées Roussillon, France
LIFE05 NAT/F/000139	France	Groupe Ornithologique du Roussillon, France
LIFE05 NAT/F/000139	France	Groupement d’Intérêt Cynégétique des Corbières Maritimes, France
LIFE05 NAT/F/000139	France	Ligue pour la Protection des Oiseaux Délégation de l'Aude
LIFE05 NAT/F/000139	France	Parc Naturel Régional de la Narbonnaise en Méditerranée, France
LIFE05 NAT/F/000139	France	Réseau de Transports d’Electricité, France
LIFE05 NAT/FIN/000104	Finland	Metsähallitus Natural Heritage Services, Western Finland
LIFE05 NAT/FIN/000104	Finland	The Finnish Defense Forces, Finland
LIFE05 NAT/FIN/000104	Finland	West Finland Regional Environment Centre, Finland
LIFE05 NAT/FIN/000105	Finland	Matsalu National Park, Estonia
LIFE05 NAT/FIN/000105	Finland	BirdLife Finland, Finland
LIFE05 NAT/FIN/000105	Finland	Finnish Environment Institute, Finland
LIFE05 NAT/FIN/000105	Finland	Finnish Forest and Park Service, Natural Heritage Services Ostrobothnia-Kainuu, Finland
LIFE05 NAT/FIN/000105	Finland	Finnish Forest and Park Service, Northern Lapland District for Wilderness management, Finland
LIFE05 NAT/FIN/000105	Finland	Maailman Luonnon Säätiö World Wide Fund for Nature, Suomen rahasto
LIFE05 NAT/FIN/000105	Finland	Hellenic Ornithological Society (BirdLife Greece), Greece
LIFE05 NAT/FIN/000105	Finland	Hortobágy National Park Directorate, Hungary
LIFE05 NAT/FIN/000105	Finland	Directorate for Nature Management, Norway
LIFE05 NAT/FIN/000105	Finland	Norwegian Ornithological Society (BirdLife Norway), Norway
LIFE05 NAT/GR/000083	Greece	Hellenic Society for the Study and Protection of the Monk Seal, Greece
LIFE05 NAT/GR/000083	Greece	WWF, Greece
LIFE05 NAT/GR/000083	Greece	Erasmus MC, Netherlands
LIFE05 NAT/H/000117	Hungary	Duna-Dráva National Park Directorate, Hungary
LIFE05 NAT/H/000117	Hungary	Duna-Ipoly National Park Directorate, Hungary
LIFE05 NAT/H/000117	Hungary	Land Stewardship Advisory Service of BirdLife Hungary
LIFE05 NAT/H/000117	Hungary	Mr. Imre Papp, Hungary
LIFE05 NAT/H/000117	Hungary	Mrs. Viszlóné Erzsébet Oláh, Hungary
LIFE05 NAT/H/000122	Hungary	BNPD(Bükk National Park Directorate), Hungary
LIFE05 NAT/H/000122	Hungary	Duna-Ipoly National Park Directorate, Hungary
LIFE05 NAT/H/000122	Hungary	Hortobágy National Park Directorate, Hungary
LIFE05 NAT/H/000122	Hungary	Kiskunság National Park Directorate, Hungary
LIFE05 NAT/H/000122	Hungary	Körő Maros National Park Directorate, Hungary
LIFE05 NAT/H/000122	Hungary	MME/BirdLife, Hungary
LIFE05 NAT/H/000122	Hungary	Bihor Environment Protection Agency, Romania
LIFE05 NAT/H/000122	Hungary	Milvus Group Association, Romania
LIFE05 NAT/IRL/000182	Ireland	Coillte Teoranta - The Irish Forestry Board
LIFE05 NAT/IT/000009	Italy	Provincia di Matera
LIFE05 NAT/IT/000026	Italy	Autorità di Bacino Interregionale dei Fiumi Trigno, Biferno e minori, Saccione e Fortore – Campobasso, Italy
LIFE05 NAT/IT/000026	Italy	Centro Studi Naturalistici – Foggia, Italy
LIFE05 NAT/IT/000026	Italy	Comunità Montana Monti Dauni Settentrionali
LIFE05 NAT/IT/000026	Italy	CONSIAT S.p.a.
LIFE05 NAT/IT/000026	Italy	San Severo FG, Italy
LIFE05 NAT/IT/000037	Italy	Ente Parco Regionale Migliarino San Rossore Massaciuccoli
LIFE05 NAT/IT/000037	Italy	Pisa Province, Italy
LIFE05 NAT/IT/000050	Italy	CODRA MEDITERRANEA srl, Italy
LIFE05 NAT/IT/000050	Italy	Comune di Brindisi, Italy
LIFE05 NAT/IT/000050	Italy	Comune di Carovigno, Italy
LIFE05 NAT/IT/000050	Italy	Consorzio di Gestione di Torre Guaceto
LIFE05 NAT/IT/000050	Italy	Provincia di Brindisi, Italy
LIFE05 NAT/IT/000050	Italy	Regione Puglia – Assessorato Ambiente, Italy
LIFE05 NAT/IT/000050	Italy	Regione Puglia – Ispettorato Ripartimentale delle Foreste di Brindisi, Italy
LIFE05 NAT/IT/000050	Italy	Università di Lecce – Dipartimento di Scienze e Tecnologie Biologiche ed Ambientali, Italy
LIFE05 NAT/L/000116	Luxembourg	Fondation "Hëllef fir d'Natur"
LIFE05 NAT/L/000116	Luxembourg	Ministère de l’Environnement, Luxemburg
LIFE05 NAT/L/000116	Luxembourg	Ministère de l’Intérieur, Luxemburg
LIFE05 NAT/L/000116	Luxembourg	Ministère des Travaux Publics/Administration des Bâtiments Publics, Luxemburg
LIFE05 NAT/L/000116	Luxembourg	Musée National d’Histoire Naturelle (National Museum for the Natural Sciences), Luxemburg
LIFE05 NAT/LT/000094	Lithuania	Arbeitsgemeinschaft Natur- und Artenschutz e.V. (Agena e.V.), Germany
LIFE05 NAT/LT/000094	Lithuania	Georg-August-Universität Göttingen (AGUG), Germany
LIFE05 NAT/LT/000094	Lithuania	Landschaftsförderverein (LFV) Oberes Rhinluch e.V., Germany
LIFE05 NAT/LT/000094	Lithuania	Lithuanian Fund for Nature
LIFE05 NAT/LT/000094	Lithuania	Meteliai Regional Park (MRP), Lithuania
LIFE05 NAT/LT/000094	Lithuania	Veisiejai Regional Park (VRP), Lithuania
LIFE05 NAT/LT/000094	Lithuania	Žuvintas Biosphere Reserve (ŽBR), Lithuania
LIFE05 NAT/LT/000094	Lithuania	Białowieski Park Narodowy (BNP), Poland
LIFE05 NAT/LT/000094	Lithuania	Klub Przyrodników (Klub Prz), Poland
LIFE05 NAT/LT/000094	Lithuania	Pólnocnopodlaskie Towarzystwo Ochrony Ptaków (PTOP) (Poland)
LIFE05 NAT/LT/000095	Lithuania	Ecological Club "Zvejone
LIFE05 NAT/LT/000095	Lithuania	Institute of Ecology of Vilnius University, Lithuania
LIFE05 NAT/LT/000095	Lithuania	Kuršių Nerija National Park, Lithuania
LIFE05 NAT/LT/000095	Lithuania	Pajūris Regional Park, Lithuania
LIFE05 NAT/LV/000100	Latvia	Baltic Environmental Forum Estonia (BEF Estonia), Estonia
LIFE05 NAT/LV/000100	Latvia	Estonian Environment Information Centre (EEIC), Estonia
LIFE05 NAT/LV/000100	Latvia	Estonian Marine Institute (EMI), Estonia
LIFE05 NAT/LV/000100	Latvia	Estonian Ornithological Society (EOÜ), Estonia
LIFE05 NAT/LV/000100	Latvia	Estonian State Nature Conservation Centre, Estonia
LIFE05 NAT/LV/000100	Latvia	Natural Heritage Services of Metsähallitus, Finland
LIFE05 NAT/LV/000100	Latvia	Federal Agency for Nature Conservation, Germany
LIFE05 NAT/LV/000100	Latvia	Baltic Environmental Forum, Latvia
LIFE05 NAT/LV/000100	Latvia	Latvian Fish Resources Agency (LATFRA), Latvia
LIFE05 NAT/LV/000100	Latvia	Latvian Institute for Aquatic Ecology (LIAE), Latvia
LIFE05 NAT/LV/000100	Latvia	Latvian Ornithological Society, Latvia
LIFE05 NAT/LV/000100	Latvia	Marine and Inland Waters Administration (MIWA), Latvia
LIFE05 NAT/LV/000100	Latvia	National Armed Forces, Latvia
LIFE05 NAT/LV/000100	Latvia	PO Socially Oriented Project Agency (SOPA), Latvia
LIFE05 NAT/LV/000100	Latvia	SIA Vides Filmu Studija /Wildlife & Environmental Film Productions / (VFS), Latvia
LIFE05 NAT/LV/000100	Latvia	Baltic Environmental Forum Lithuania (BEF Lithuania), Lithuania
LIFE05 NAT/LV/000100	Latvia	Centre of Marine Research (CMR), Lithuania
LIFE05 NAT/LV/000100	Latvia	Klaipėda University, Lithuania
LIFE05 NAT/LV/000100	Latvia	Vilnius University, Lithuania
LIFE05 NAT/LV/000100	Latvia	PO Baltic Fund for Nature (BFFN RU) – St.Petersburg, Russia
LIFE05 NAT/LV/000100	Latvia	BirdLife International, United Kingdom
LIFE05 NAT/NL/000124	Netherlands	Bureau Beheer Landbouwgronden, Netherlands
LIFE05 NAT/NL/000124	Netherlands	Duinbehoud, Netherlands
LIFE05 NAT/NL/000124	Netherlands	Staatbosbeheer, Netherlands
LIFE05 NAT/NL/000124	Netherlands	Waddenvereniging, Netherlands
LIFE05 NAT/NL/000124	Netherlands	Wetterskip Fryslân, Netherlands
LIFE05 NAT/PL/000101	Poland	Förderverein “Naturschutz im Peenetal e.V., Germany
LIFE05 NAT/PL/000101	Poland	Biebrza National Park, Poland
LIFE05 NAT/PL/000101	Poland	Ogólnopolskie Towarzystwo Ochrony Ptaków
LIFE05 NAT/PL/000101	Poland	The North Podlasian Society for Birds Protection, Poland
LIFE05 NAT/PL/000101	Poland	West-Pomeranian Ornithological Society, Poland
LIFE05 NAT/PL/000101	Poland	Wolin National Park, Poland
LIFE05 NAT/PL/000101	Poland	Royal Society for the Protection of Birds, UK
LIFE05 NAT/RO/000155	Romania	Bucharest University, Romania
LIFE05 NAT/RO/000155	Romania	Galati Environment Protection Agency, Romania
LIFE05 NAT/RO/000155	Romania	Galaţi Forestry District, Romania
LIFE05 NAT/RO/000155	Romania	Romanian Ornithological Society, Romania
LIFE05 NAT/RO/000158	Romania	Centrul de Initiativa pentru Mediu CRIM, Romania
LIFE05 NAT/RO/000158	Romania	Romanian Herpetological Society, Romania
LIFE05 NAT/RO/000165	Romania	Focal Centre for Biodiversity Monitoring and Conservation, Romania
LIFE05 NAT/RO/000165	Romania	Milvus Group Association, Romania
LIFE05 NAT/RO/000165	Romania	Retezat Natural Park Administration, Romania
LIFE05 NAT/RO/000169	Romania	Danube Delta Biosphere Reserve Authority, Romania
LIFE05 NAT/RO/000169	Romania	Romanian Ornithological Society, Romania
LIFE05 NAT/RO/000169	Romania	Royal Society for the Protection of Birds (RSPB), United Kingdom
LIFE05 NAT/RO/000170	Romania	Association for Sustainable Development “Focul Viu” Focsani, Romania
LIFE05 NAT/RO/000170	Romania	Bucharest University, Romania
LIFE05 NAT/RO/000170	Romania	Vrancea County Council, Romania
LIFE05 NAT/RO/000170	Romania	Vrancea Environment Protection Agency, Romania
LIFE05 NAT/RO/000170	Romania	Vrancea Forestry Department, Romania
LIFE05 NAT/RO/000176	Romania	Ministry of Environment, Romania
LIFE05 NAT/RO/000176	Romania	National Forest Authority ROMSILVA, Romania
LIFE05 NAT/RO/000176	Romania	Universitatea Transilvania din Brasov, Romania
LIFE05 NAT/RO/000176	Romania	WWF, Romania
LIFE05 NAT/S/000108	Sweden	Länsstyrelsen Östergötland
LIFE05 NAT/S/000108	Sweden	Linköping municipality, Sweden
LIFE05 NAT/S/000109	Sweden	Holmen Skog AB, Sweden
LIFE05 NAT/S/000109	Sweden	Länsstyrelsen i Västernorrlands län, The County Administrative Board of Västernorrland, Sweden
LIFE05 NAT/S/000109	Sweden	Örnsköldsviks kommun
LIFE05 NAT/S/000109	Sweden	Skogsvårdsstyrelsen i Mellannorrland, Regional Forestry Boards of Mellannorrland, Sweden
LIFE05 NAT/SK/000112	Slovakia	Regional Association for Nature Conservation and Sustainable Development (BROZ), Slovakia
LIFE05 NAT/SK/000112	Slovakia	Slovak Water Management Enterprise, Department Bratislava, Slovakia
LIFE05 NAT/SK/000112	Slovakia	State Nature Conservancy of the Slovak Republic
LIFE05 NAT/SK/000115	Slovakia	Hunting Association Lehnice, Slovakia
LIFE05 NAT/SK/000115	Slovakia	Municipality Lehnice, Slovakia
LIFE05 NAT/SK/000115	Slovakia	Raptor Protection of Slovakia (RPS), Slovakia
LIFE05 NAT/SK/000115	Slovakia	The Society for the Protection of Birds in Slovakia (SOVS), Slovakia
LIFE05 NAT/SK/000115	Slovakia	The State Nature Conservancy of the Slovak Republic
LIFE05 NAT/UK/000141	United Kingdom	National Trust for Scotland, United Kingdom
LIFE05 NAT/UK/000141	United Kingdom	Royal Zoological Society of Scotland (RZSS), United Kingdom
LIFE05 NAT/UK/000142	United Kingdom	General Directorate for Biodiversity (GDB), Spain
LIFE05 NAT/UK/000142	United Kingdom	Central Science Laboratory, United Kingdom
LIFE05 NAT/UK/000143	United Kingdom	English Nature, United Kingdom
LIFE05 NAT/UK/000143	United Kingdom	Environment Agency, United Kingdom
LIFE05 NAT/UK/000143	United Kingdom	Hampshire and Isle of Wight Wildlife Trust, United Kingdom
LIFE05 NAT/UK/000143	United Kingdom	Wiltshire Wildlife Trust, United Kingdom
LIFE06 NAT/A/000123	Austria	Amt der Niederösterreichischen Landesregierung, Abt. RU5
LIFE06 NAT/A/000123	Austria	Magistrat der Stadt Wien-MA 22, Austria
LIFE06 NAT/A/000123	Austria	Magistrat der Stadt Wien-MA 49, Austria
LIFE06 NAT/A/000123	Austria	Marktgemeinde Langenzersdorf, Austria
LIFE06 NAT/A/000124	Austria	Amt der Salzburger Landesregierung. Abteilung 13 - Naturschutz
LIFE06 NAT/A/000124	Austria	Gemeinde Großgmain, Austria
LIFE06 NAT/A/000127	Austria	Amt der Kärntner Landesregierung-Abteilung 20 (Landesplanung, Unterabteilung Naturschutz) Klagenfurt, Austria
LIFE06 NAT/A/000127	Austria	Bundeswasserbauverwaltung vertreten durch das Amt der Kärnter Landesregierung. Abt. 18 - Kompetenzzentrum Umwelt, Wasser und Naturschutz - Unterabteilung SchWW - Schutzwasserwirtschaft
LIFE06 NAT/A/000127	Austria	Wildbach- und Lawinenverbauung, Sektion Kärnten-Villach, Austria
LIFE06 NAT/B/000081	Belgium	Agentschap voor Natuur en Bos-Buitendienst Vlaams-Brabant, Belgium
LIFE06 NAT/B/000081	Belgium	Natuurpunt Beheer v.z.w.
LIFE06 NAT/B/000081	Belgium	Vlaamse Landmaatschappij Vlaams Brabant, Belgium
LIFE06 NAT/B/000082	Belgium	Agentschap voor Natuur en Bos (former AMINAL, Division Nature and Division Forest and green areas), Belgium
LIFE06 NAT/B/000082	Belgium	Vlaamse Landmaatschappij
LIFE06 NAT/B/000084	Belgium	Agentschap voor Natuur en Bos (former Administratie Natuur en Milieu, Afdeling Natuur), Belgium
LIFE06 NAT/B/000084	Belgium	Natuurpunt Beheer v.z.w.
LIFE06 NAT/B/000084	Belgium	Vlaamse Landmaatschappij, Belgium
LIFE06 NAT/B/000085	Belgium	Agentschap voor Natuur en Bos, Belgium
LIFE06 NAT/B/000085	Belgium	BENEGO/ Grenspark De Zoom Kalmthoutse Heide, Belgium
LIFE06 NAT/B/000085	Belgium	Natuureducatief Centrum De Vroente Kalmthout, Belgium
LIFE06 NAT/B/000085	Belgium	Gemeente Woensdrecht, Netherlands
LIFE06 NAT/B/000085	Belgium	Natuurmonumenten, Netherlands
LIFE06 NAT/B/000087	Belgium	Agentschap voor Natuur en Bos (ANB)
LIFE06 NAT/B/000091	Belgium	Commission de Gestion du Parc naturel Hautes-Fagnes/Eifel, Belgium
LIFE06 NAT/B/000091	Belgium	Direction Générale Opérationnelle "Agriculture, Ressources naturelles et Environnement" (DGO3) - Departement de l'Etude du Milieu Naturel et Agricole (DEMNA)
LIFE06 NAT/B/000095	Belgium	Agentschap voor Natuur en Bos (ANB)
LIFE06 NAT/B/000095	Belgium	Natuurpunt Beheer, Belgium
LIFE06 NAT/B/000095	Belgium	Vleermuizenwerkgroep Natuurpunt, Belgium
LIFE06 NAT/CZ/000121	Czech Republic	Agentura ochrany přírody a krajiny ČR, Czech Republic
LIFE06 NAT/CZ/000121	Czech Republic	ČSOP Salamandr (NGO), Czech Republic
LIFE06 NAT/CZ/000121	Czech Republic	Lesy České republiky s. p., Czech Republic
LIFE06 NAT/CZ/000121	Czech Republic	Moravskoslezský kraj
LIFE06 NAT/CZ/000121	Czech Republic	Plzeňský Prazdroj a.s., Pivodar Radegast, Czech Republic
LIFE06 NAT/CZ/000121	Czech Republic	Povodí Odry s. p., Czech Republic
LIFE06 NAT/D/000003	Germany	FVA Freiburg, Germany
LIFE06 NAT/D/000003	Germany	Gemeinde Gutach, Germany
LIFE06 NAT/D/000003	Germany	Gemeinde Simonswald, Germany
LIFE06 NAT/D/000003	Germany	Global Fire Monitoring Centre, Germany
LIFE06 NAT/D/000003	Germany	Institut für Forstbenutzung und Forstliche Arbeitswissenschaft, Germany
LIFE06 NAT/D/000003	Germany	Landratsamt Emmendingen, Germany
LIFE06 NAT/D/000003	Germany	Landratsamt Ortenaukreis, Germany
LIFE06 NAT/D/000003	Germany	Landratsamt Schwarzwald-Baar-Kreis, Germany
LIFE06 NAT/D/000003	Germany	Landschaftserhaltungsverband Emmendingen e.V., Germany
LIFE06 NAT/D/000003	Germany	Planet Film und Fernsehproduktions GmbH, Germany
LIFE06 NAT/D/000003	Germany	Regierungspräsidium (RP) Freiburg, Abteilung 5, Ref. 56 Naturschutz und Landschaftspflege
LIFE06 NAT/D/000003	Germany	Schwarzwaldverein e.V., Germany
LIFE06 NAT/D/000003	Germany	Stadt Elzach, Germany
LIFE06 NAT/D/000003	Germany	Stiftung Naturschutzfonds, Germany
LIFE06 NAT/D/000005	Germany	MIGADO, France
LIFE06 NAT/D/000005	Germany	CEMAGREF (Centre National du Machinisme Agricole, du Génie Rural, des Eaux et des Forêts, France
LIFE06 NAT/D/000005	Germany	Landesanstalt für Natur, Umwelt und Verbraucherschutz NRW (LANUV), Fachbereich 26 Fischereiökologie
LIFE06 NAT/D/000006	Germany	ARGE Schw. Donaumoos, Germany
LIFE06 NAT/D/000006	Germany	Bayerisches Staatsministerium für Umwelt und Gesundheit
LIFE06 NAT/D/000006	Germany	Gemeinde Bächingen, Germany
LIFE06 NAT/D/000006	Germany	Gemeinde Blindheim, Germany
LIFE06 NAT/D/000006	Germany	Gemeinde Buttenwiesen, Germany
LIFE06 NAT/D/000006	Germany	Gemeinde Holzheim, Germany
LIFE06 NAT/D/000006	Germany	Gemeinde Medlingen, Germany
LIFE06 NAT/D/000006	Germany	Gemeinde Mertingen, Germany
LIFE06 NAT/D/000006	Germany	Gemeinde Schwenningen, Germany
LIFE06 NAT/D/000006	Germany	Gemeinde Tapfheim, Germany
LIFE06 NAT/D/000006	Germany	Gemeinde Zusamaltheim, Germany
LIFE06 NAT/D/000006	Germany	Landkreis Dillingen, Germany
LIFE06 NAT/D/000006	Germany	Landkreis Donau-Ries, Germany
LIFE06 NAT/D/000006	Germany	Landkreis Günzburg, Germany
LIFE06 NAT/D/000006	Germany	Stadt Dillingen, Germany
LIFE06 NAT/D/000006	Germany	Stadt Donauwörth, Germany
LIFE06 NAT/D/000006	Germany	Stadt Gundelfingen, Germany
LIFE06 NAT/D/000006	Germany	Stadt Günzburg, Germany
LIFE06 NAT/D/000006	Germany	Stadt Höchstädt, Germany
LIFE06 NAT/D/000006	Germany	Stadt Leipheim, Germany
LIFE06 NAT/D/000006	Germany	Stadt Wertingen, Germany
LIFE06 NAT/D/000008	Germany	Natagora, Belgium
LIFE06 NAT/D/000008	Germany	DELATTINIA, Germany
LIFE06 NAT/D/000008	Germany	Naturlandstiftung Saar
LIFE06 NAT/D/000008	Germany	Stiftung Natur und Umwelt Rheinland-Pfalz, Germany
LIFE06 NAT/D/000008	Germany	Stiftung “Hëllef fir d'Natur”, Luxemburg
LIFE06 NAT/DK/000158	Denmark	Skov- og Naturstyrelsen
LIFE06 NAT/DK/000158	Denmark	The Danish Bird Protecting Foundation (Dansk Ornitologisk Förening-DOF- Fuglevearnsfonden), Denmark
LIFE06 NAT/DK/000159	Denmark	Danish Institute for Fisheries Research, Denmark
LIFE06 NAT/DK/000159	Denmark	The Agency for Spatial and Environmental Planning, Denmark
LIFE06 NAT/DK/000159	Denmark	The Danish Forest Agency
LIFE06 NAT/DK/000159	Denmark	University of Aarhus-The National Environmental Research Institute Technical University of Denmark
LIFE06 NAT/E/000199	Spain	Direccción General para la Biodiversidad-MIMA, Spain
LIFE06 NAT/E/000199	Spain	Excmo. Cabildo Insular de la Gomera
LIFE06 NAT/E/000199	Spain	Iltr. Ayuntamiento del Valle del Rey, Spain
LIFE06 NAT/E/000199	Spain	Vicenconsejería de Medio Ambiente-Dirección General Medio Natural, Spain
LIFE06 NAT/E/000209	Spain	Asociación de Propietarios y Productores de Caza de Andalucía (APROCA), Spain
LIFE06 NAT/E/000209	Spain	Asociación Empresarial de Criadores y Titulares de Cotos de Caza de Andalucía (ATECA), Spain
LIFE06 NAT/E/000209	Spain	Ecologistas en Acción-Andalucía, Spain
LIFE06 NAT/E/000209	Spain	Federación Andaluza de Caza, Spain
LIFE06 NAT/E/000209	Spain	Fundación CBD-Hábitat, Spain
LIFE06 NAT/E/000209	Spain	Junta de Andalucía. Consejería de Medio Ambiente
LIFE06 NAT/E/000209	Spain	Junta de Andalucía: Consejería de Agricultura y Pesca, Spain
LIFE06 NAT/E/000209	Spain	Junta de Andalucía: Consejería de Obras Públicas y Transportes, Spain
LIFE06 NAT/E/000209	Spain	Junta de Extremadura: Consejería de Agricultura y Medio Ambiente, Spain
LIFE06 NAT/E/000209	Spain	Sociedad Española para la Conservación y Estudio de los Mamíferos (SECEM), Spain
LIFE06 NAT/E/000209	Spain	WWF-Adena, Spain
LIFE06 NAT/E/000213	Spain	Fundación 2001 Global Nature
LIFE06 NAT/E/000213	Spain	Fundación Patrimonio Natural de Castilla y León (Junta de Castilla y León), Spain
LIFE06 NAT/E/000214	Spain	Iberdrola Distribución S.A. , Spain
LIFE06 NAT/E/000214	Spain	Región de Murcia. Consejería de Desarrollo Sostenible y Ordenación del Territorio
LIFE06 NAT/F/000137	France	Centre régional de Phytosociologie/Conservatoire Botanique National de Bailleul, France
LIFE06 NAT/F/000137	France	Conservatoire des Espaces Naturels de Haute-Normandie
LIFE06 NAT/F/000142	France	Commune de Niederlauterbach, France
LIFE06 NAT/F/000142	France	Commune de Salmbach, France
LIFE06 NAT/F/000142	France	Conseil Général du Bas-Rhin, France
LIFE06 NAT/F/000142	France	Conservatoire des Sites Alsaciens, France
LIFE06 NAT/F/000142	France	Office National des Forêts
LIFE06 NAT/F/000142	France	Ville de Wissembourg, France
LIFE06 NAT/F/000143	France	Agence régionale pour l'environnement Provence Alpes Côte d'Azur
LIFE06 NAT/F/000143	France	Conservatoire et Etude des Ecosystèmes de Provence, France
LIFE06 NAT/F/000143	France	Ecole Pratique des Hautes Etudes – Laboratoire de Biogéographie et Ecologie des Vertébrés, France
LIFE06 NAT/F/000143	France	Office National de la Chasse et de la Faune Sauvage, France
LIFE06 NAT/F/000143	France	Office National des Forêts, France
LIFE06 NAT/F/000143	France	Syndicat Mixte d'Aménagement et d'Equipement du Mont Ventoux, France
LIFE06 NAT/F/000146	France	Conseil Général du Morbihan, France
LIFE06 NAT/F/000146	France	Conservatoire Botanique National de Brest, France
LIFE06 NAT/F/000146	France	Syndicat Mixte Grand Site Dunaire Gâvres-Quiberon
LIFE06 NAT/F/000147	France	Conservatoire Régional d’Espaces Naturels de Poitou-Charentes, France
LIFE06 NAT/F/000147	France	Ligue pour la Protection des Oiseaux
LIFE06 NAT/FIN/000128	Finland	Centre of Economic Development, Transport and the Environment for Lapland
LIFE06 NAT/FIN/000128	Finland	Metsähallitus-Natural Heritage Services, Finland
LIFE06 NAT/FIN/000129	Finland	BirdLife Finland
LIFE06 NAT/FIN/000129	Finland	Centre of Economic Development, Transport and the Environment for South-western Finland
LIFE06 NAT/FIN/000129	Finland	Finnish Environment Institute (SYKE), Finland
LIFE06 NAT/FIN/000129	Finland	Finnish Road Administration-Turku district, Finland
LIFE06 NAT/FIN/000129	Finland	Geological Survey of Finland
LIFE06 NAT/FIN/000129	Finland	Metsähallitus, Natural Heritage Services, Southern Finland
LIFE06 NAT/FIN/000129	Finland	Satakunta prison-Huittinen unit, Finland
LIFE06 NAT/FIN/000129	Finland	University of Turku-Satakunta Environmental Research Institute and Department of Geology, Finland
LIFE06 NAT/H/000096	Hungary	Aggtelek National Park Directorate, Hungary
LIFE06 NAT/H/000096	Hungary	Balaton National Park Directorate, Hungary
LIFE06 NAT/H/000096	Hungary	Bükk National Park Directorate
LIFE06 NAT/H/000096	Hungary	Duna-Dráva National Park Directorate, Hungary
LIFE06 NAT/H/000096	Hungary	Duna-Ipoly National Park Directorate, Hungary
LIFE06 NAT/H/000096	Hungary	Fertő-Hanság National Park Directorate, Hungary
LIFE06 NAT/H/000096	Hungary	Hortobágy National Park Directorate, Hungary
LIFE06 NAT/H/000096	Hungary	Hungary E-misszió Environmental Association, Hungary
LIFE06 NAT/H/000096	Hungary	Kiskunság National Park Directorate, Hungary
LIFE06 NAT/H/000096	Hungary	Körös-Maros National Park Directorate, Hungary
LIFE06 NAT/H/000096	Hungary	MME/BirdLife Hungary
LIFE06 NAT/H/000096	Hungary	Örség National Park Directorate, Hungary
LIFE06 NAT/H/000096	Hungary	PRO VÉRTES Public Foundation for Nature Conservation, Hungary
LIFE06 NAT/H/000096	Hungary	Raptor Protection of Slovakia
LIFE06 NAT/H/000096	Hungary	The Society for the Protection of Birds in Slovakia
LIFE06 NAT/H/000096	Hungary	The State Nature Conservancy of the Slovak Republic
LIFE06 NAT/H/000096	Hungary	West-Slovak Electric Company
LIFE06 NAT/H/000098	Hungary	Duna-Ipoly Nemzeti Park Igazgatóság
LIFE06 NAT/H/000098	Hungary	Local Government of town Nagykőrös, Hungary
LIFE06 NAT/H/000098	Hungary	WWF Hungary
LIFE06 NAT/H/000102	Hungary	Balaton National Park Directorate
LIFE06 NAT/H/000104	Hungary	Duna-Ipoly National Park Directorate, Hungary
LIFE06 NAT/H/000104	Hungary	Kiskunság National Park
LIFE06 NAT/H/000104	Hungary	Local Government of Kiskunmajsa, Hungary
LIFE06 NAT/H/000104	Hungary	University of Szeged, Hungary
LIFE06 NAT/IT/000026	Italy	Centro Studi Naturalistici, Italy
LIFE06 NAT/IT/000026	Italy	Comunità Montana del Gargano, Italy
LIFE06 NAT/IT/000026	Italy	Consorzio di Bonifica Montana del Gargano, Italy
LIFE06 NAT/IT/000026	Italy	Provincia di Foggia
LIFE06 NAT/IT/000050	Italy	Amministrazione Provinciale di Crotone – Ente Gestore Area Marina Protetta “Capo Rizzuto” (Calabria Region), Italy
LIFE06 NAT/IT/000050	Italy	Regione Lazio
LIFE06 NAT/IT/000050	Italy	TEMI srl, Italy
LIFE06 NAT/IT/000050	Italy	Università della Tuscia di Viterbo, Italy
LIFE06 NAT/IT/000053	Italy	Ente Parco Nazionale del Cilento e Vallo di Diano
LIFE06 NAT/IT/000053	Italy	Temi srl, Italy
LIFE06 NAT/IT/000060	Italy	Bertiolo Municipality, Italy
LIFE06 NAT/IT/000060	Italy	Castions di Strada Municipality, Italy
LIFE06 NAT/IT/000060	Italy	Gonars Municipality, Italy
LIFE06 NAT/IT/000060	Italy	Regione Autonoma Friuli Venezia Giulia - Servizio Caccia, Pesca e Ambienti naturali
LIFE06 NAT/IT/000060	Italy	Talmassons Municipality, Italy
LIFE06 NAT/LV/000110	Latvia	Defence Property State Agency, Latvia
LIFE06 NAT/LV/000110	Latvia	Latvian Fund for Nature, Latvia
LIFE06 NAT/LV/000110	Latvia	National Armed Forces, Latvia
LIFE06 NAT/LV/000110	Latvia	Nature Conservation Agency, Latvia
LIFE06 NAT/LV/000196	Latvia	Aronas Rural Municipality, Latvia
LIFE06 NAT/LV/000196	Latvia	Berzaunes Rural Municipality, Latvia
LIFE06 NAT/LV/000196	Latvia	Council of Madonas District, Latvia
LIFE06 NAT/LV/000196	Latvia	Development Agency of Vestienas Protected Landscape Area, Latvia
LIFE06 NAT/LV/000196	Latvia	Jumurdas Rural Municipality, Latvia
LIFE06 NAT/LV/000196	Latvia	State Joint Stock Company “Latvian State Forests”, Latvia
LIFE06 NAT/LV/000196	Latvia	Vestienas Rural Municipality, Latvia
LIFE06 NAT/MT/000097	Malta	Armed Forces of Malta
LIFE06 NAT/MT/000097	Malta	BirdLife Malta
LIFE06 NAT/MT/000097	Malta	Malta Centre for Fisheries Sciences
LIFE06 NAT/MT/000097	Malta	Malta Maritime Authority
LIFE06 NAT/MT/000097	Malta	National Museum of Natural History
LIFE06 NAT/MT/000097	Malta	Sociedad Portuguesa for the study of Birds, Portugal
LIFE06 NAT/MT/000097	Malta	Royal Society for the Protection of Birds
LIFE06 NAT/NL/000071	Netherlands	Dienst Landelijk Gebied, Netherlands
LIFE06 NAT/NL/000071	Netherlands	Natuurmonumenten, Netherlands
LIFE06 NAT/NL/000071	Netherlands	Provincie Zeeland, Netherlands
LIFE06 NAT/NL/000072	Netherlands	Stichting Het Zuid Holland Landschap, Netherlands
LIFE06 NAT/NL/000074	Netherlands	Natuurmonumenten, Netherlands
LIFE06 NAT/NL/000074	Netherlands	Staatbosbeheer, Netherlands
LIFE06 NAT/NL/000075	Netherlands	Staatbosbeheer, Netherlands
LIFE06 NAT/NL/000076	Netherlands	Hoogheemraadschap Hollands Noorderkwartier, Netherlands
LIFE06 NAT/NL/000076	Netherlands	Staatbosbeheer, Netherlands
LIFE06 NAT/NL/000077	Netherlands	Provincie Zeeland, Netherlands
LIFE06 NAT/NL/000077	Netherlands	Rijkswaterstaat dienst Zeeland, Netherlands
LIFE06 NAT/NL/000077	Netherlands	Staatbosbeheer, Netherlands
LIFE06 NAT/NL/000078	Netherlands	Waterschap Roer en Overmaas, Netherlands
LIFE06 NAT/NL/000079	Netherlands	Commissie Hoeksche Waard, Netherlands
LIFE06 NAT/NL/000079	Netherlands	Waterschap Hollandse Delta, Netherlands
LIFE06 NAT/P/000184	Poland	Serviço do Parque Natural da Madeira, Portugal
LIFE06 NAT/P/000184	Poland	Sociedade Portuguesa para a Estudo das Aves, Portugal
LIFE06 NAT/P/000191	Poland	Centro de Investigação e de Intervenção Social (CIS), Portugal
LIFE06 NAT/P/000191	Poland	Liga para a Protecção da Natureza, Portugal
LIFE06 NAT/P/000191	Poland	Fauna & Flora International, United Kingdom
LIFE06 NAT/P/000192	Poland	Centro de Ciências do Mar, Portugal
LIFE06 NAT/P/000192	Poland	Consejo Superior de Investigaciones Científicas (CSIC), Portugal
LIFE06 NAT/P/000192	Poland	ICNF(Instituto da Conservação da Natureza e das Florestas), Portugal
LIFE06 NAT/P/000192	Poland	Instituto Nacional de Investigação Agrária e das Pescas (INIAP), Portugal
LIFE06 NAT/P/000192	Poland	Instituto Superior de Psicologia Aplicada (ISPA), Portugal
LIFE06 NAT/P/000194	Poland	ASPAFLOBAL – Associação dos Produtores Florestais do Barlavento Algarvio, Portugal
LIFE06 NAT/P/000194	Poland	Associação de Industriais e Exportadores de Cortiça, Delegação Regional do Baixo Alentejo e Algarve, Portugal
LIFE06 NAT/P/000194	Poland	Associação para a Protecção e Desenvolvimento das Serras do Barlavento Algarvio (Viver Serra), Portugal
LIFE06 NAT/P/000194	Poland	Caldeira & Grilo, Portugal
LIFE06 NAT/P/000194	Poland	Câmara Municipal de Almodôvar, Portugal
LIFE06 NAT/P/000194	Poland	Centro de Estudos da Avifauna Ibérica, Portugal
LIFE06 NAT/P/000194	Poland	Direcção Geral dos Recursos Florestais (DGRF), Portugal
LIFE06 NAT/P/000194	Poland	ICNF(Instituto da Conservação da Natureza e das Florestas), Portugal
LIFE06 NAT/PL/000100	Poland	Provinciale Vereniging voor Natuurbescherming It Fryske Gea (IT Fryske GEA), Netherlands
LIFE06 NAT/PL/000100	Poland	Institute for Land Reclamation and Grasland Farming (Instytut Melioracji i Uzytkow Zielonych), Poland
LIFE06 NAT/PL/000100	Poland	Kampinoski National Park (Kampinoski Park Narodowy), Poland
LIFE06 NAT/PL/000100	Poland	Mazowiecki Landscape Park (Zarzad Parków Krajobrazowych Mazowieckiego, Chojnowskiego i Brudzenskiego), Poland
LIFE06 NAT/PL/000100	Poland	Regional Environment Center for Central and Eastern Europe
LIFE06 NAT/PL/000100	Poland	Save Wetlands Association (Stowarzyszenie Chronmy Mokradla), Poland
LIFE06 NAT/PL/000100	Poland	The Board of Chelmski Landscape Park in Chelm (Zarzad Chelmskich Parków Krajobrazowych), Poland
LIFE06 NAT/PL/000105	Poland	Bialowieza National Park (BNP), Poland
LIFE06 NAT/PL/000105	Poland	Mammal Research InstitutePolish Academy of Science
LIFE06 NAT/PL/000105	Poland	The Green Lungs of Poland Foundation, Poland
LIFE06 NAT/PL/000105	Poland	The Regional Directorate of the State Forests in Bialystok (RDSF), Poland
LIFE06 NAT/RO/000172	Romania	Bucharest University, Romania
LIFE06 NAT/RO/000172	Romania	Small Island of Braila Natural Park Administration, Romania
LIFE06 NAT/RO/000177	Romania	Calarasi Environment Protection Agency, Romania
LIFE06 NAT/RO/000177	Romania	Forest Research and Management Institute (ICAS), Romania
LIFE06 NAT/RO/000177	Romania	National Forest Authority ROMSILVA, Romania
LIFE06 NAT/RO/000177	Romania	Romanian Ornithological Society, Romania
LIFE06 NAT/RO/000177	Romania	WWF, Romania
LIFE06 NAT/S/000113	Sweden	Gotlands Bro Orienteringsklubb, Sweden
LIFE06 NAT/S/000113	Sweden	Hejnum Hällar Ekonomiska förening, Sweden
LIFE06 NAT/S/000113	Sweden	Högskolan på Gotland, Sweden
LIFE06 NAT/S/000113	Sweden	Länsstyrelsen Gotlands lan
LIFE06 NAT/S/000113	Sweden	Naturskyddsföreningen på Gotland, Sweden
LIFE06 NAT/SI/000066	Slovenia	World Wide Fund for Nature Austria – WWF Austria
LIFE06 NAT/SI/000066	Slovenia	Instute for Water of the Republic of Slovenia / Institut za Vode Republike Slovenije
LIFE06 NAT/SI/000066	Slovenia	Inženiring za vode , Slovenia
LIFE06 NAT/SI/000066	Slovenia	Mura vodnogospodarsko podjetje, Slovenia
LIFE06 NAT/SI/000066	Slovenia	Prleška razvojna agencija GIZ, Slovenia
LIFE06 NAT/SI/000066	Slovenia	Regionalna razvojna agencija Mura, Slovenia
LIFE06 NAT/SI/000066	Slovenia	Society of bird research and nature protection, Slovenia
LIFE06 NAT/SI/000066	Slovenia	Zavod Republike Slovenije za varstvo narave, Slovenia
LIFE06 NAT/SI/000069	Slovenia	Municipality of Cerknica, Slovenia
LIFE06 NAT/SI/000069	Slovenia	Biotechnical Faculty - Department of Biology, Slovenia
LIFE06 NAT/SI/000069	Slovenia	Inženiring za vode d.o.o., Slovenia
LIFE06 NAT/SI/000069	Slovenia	Notranjski Regijski Park
LIFE06 NAT/SK/000114	Slovakia	Hunting Association Ostrovík, Senné (HA Ostrovik), Slovakia
LIFE06 NAT/SK/000114	Slovakia	Municipality of Blatná Polianka village, Slovakia
LIFE06 NAT/SK/000114	Slovakia	Municipality of Hažín village, Slovakia
LIFE06 NAT/SK/000114	Slovakia	Municipality of Iňačovce village, Slovakia
LIFE06 NAT/SK/000114	Slovakia	Municipality of Senné village, Slovakia
LIFE06 NAT/SK/000114	Slovakia	Society for the protection of Birds in Slovakia (SOVS)
LIFE06 NAT/SK/000114	Slovakia	Štátna ochrana prírody Slovenskej republiky / The State Nature Conservancy of the Slovak Republic
LIFE06 NAT/SK/000114	Slovakia	Zemplínksé Múzeum Michalovce, Slovakia
LIFE06 NAT/SK/000115	Slovakia	Military Technical and Testing Institute Zahorie
LIFE06 NAT/SK/000115	Slovakia	State Nature Conservancy of the Slovak Republic (SNC SR) BROZ - Regional Association for Nature Conservation and Sustainable Development, Slovak Republic
LIFE06 NAT/UK/000134	United Kingdom	Countryside Council for Wales, United Kingdom
LIFE06 NAT/UK/000134	United Kingdom	Forestry Commission, United Kingdom
LIFE06 NAT/UK/000134	United Kingdom	Royal Society for the Protection of Birds (RSPB), United Kingdom
LIFE07 NAT/A/000010	Austria	Amt der Niederösterreichischen Landesregierung Abteilung Wasserbau
LIFE07 NAT/A/000010	Austria	City of Amstetten, Austria
LIFE07 NAT/A/000010	Austria	LANIUS, Austria
LIFE07 NAT/A/000010	Austria	Stadtwerke Amstetten, Austria
LIFE07 NAT/A/000010	Austria	Via Donau, Austria
LIFE07 NAT/A/000012	Austria	BWV Niederösterreich, Austria
LIFE07 NAT/A/000012	Austria	Verbund- Austrian Hydro Power AG
LIFE07 NAT/A/000012	Austria	Via Donau, Austria
LIFE07 NAT/B/000024	Belgium	Natuurpunt Beheer vzw
LIFE07 NAT/B/000039	Belgium	Réserves Naturelles RNOB
LIFE07 NAT/B/000039	Belgium	SPW-DG03 (formerly DGRNE), Belgium
LIFE07 NAT/B/000043	Belgium	Natuurpunt Beheer vzw, Belgium
LIFE07 NAT/B/000043	Belgium	Réserves Naturelles RNOB
LIFE07 NAT/BG/000068	Bulgaria	Bulgarian Society for the Protection of Birds/ BirdLife Bulgaria
LIFE07 NAT/BG/000068	Bulgaria	Central Balkan National Park, Bulgaria
LIFE07 NAT/BG/000068	Bulgaria	Fund for Wild Flora and Fauna, Bulgaria
LIFE07 NAT/BG/000068	Bulgaria	MME/BirdLife, Hungary
LIFE07 NAT/BG/000068	Bulgaria	Royal Society for the Protection of Birds/BirdLife, United Kingdom
LIFE07 NAT/D/000213	Germany	Thüringer Ministerium für Landwirtschaft, Naturschutz und Umwelt
LIFE07 NAT/D/000214	Germany	Arbeitsgemeinschaft Biologischer Umweltschutz im Kreis Soest e.V.
LIFE07 NAT/D/000214	Germany	Naturschutzzentrum-Biologische Station Hochsauerlandkreis e.V, Germany
LIFE07 NAT/D/000214	Germany	Zweckverband Naturpark Arnsberger Wald, Germany
LIFE07 NAT/D/000225	Germany	Bad Abbach, Germany
LIFE07 NAT/D/000225	Germany	Bayer. Staatsforsten, Germany
LIFE07 NAT/D/000225	Germany	Bayerisches Staatsministerium für Umwelt und Gesundheit
LIFE07 NAT/D/000225	Germany	Landkreis Kelheim, Germany
LIFE07 NAT/D/000225	Germany	Town of Kelheim, Germany
LIFE07 NAT/D/000225	Germany	Town of Neustadt, Germany
LIFE07 NAT/D/000232	Germany	NABU Naturschutzstation e.V.
LIFE07 NAT/D/000232	Germany	Naturschutzzentrum im Kreis Kleve e.V., Germany
LIFE07 NAT/D/000233	Germany	NABU-Naturschutzzentrum Federsee Bad Buchau, Germany
LIFE07 NAT/D/000233	Germany	Regierungspräsidium Tübingen
LIFE07 NAT/D/000236	Germany	Gemeinde Dettingen unter Teck, Germany
LIFE07 NAT/D/000236	Germany	Kompetenzzentrum Obstbau-Bodensee, Germany
LIFE07 NAT/D/000236	Germany	Landesverband für Obstbau, Garten und Landschaft Baden-Württemberg e.V. (LOGL), Germany
LIFE07 NAT/D/000236	Germany	Manufaktur Jörg Geiger GmbH, Germany
LIFE07 NAT/D/000236	Germany	Marketing- und Absatzförderungsgesellschaft für Agrar- und Forstprodukte aus Baden-Württemberg mbH, Germany
LIFE07 NAT/D/000236	Germany	Regierungspräsidium Stuttgart
LIFE07 NAT/D/000236	Germany	Stiftung Naturschutzfonds beim Ministerium für Ernährung und Ländlichen Raum BW, Germany
LIFE07 NAT/DK/000100	Denmark	Danish Nature Agency
LIFE07 NAT/E/000732	Spain	Alnitak, Spain
LIFE07 NAT/E/000732	Spain	CEMMA, Spain
LIFE07 NAT/E/000732	Spain	CSIC, Spain
LIFE07 NAT/E/000732	Spain	Fundación Biodiversidad
LIFE07 NAT/E/000732	Spain	IEO, Spain
LIFE07 NAT/E/000732	Spain	MIMAM, Spain
LIFE07 NAT/E/000732	Spain	OCEANA, Spain
LIFE07 NAT/E/000732	Spain	SECAC, Spain
LIFE07 NAT/E/000732	Spain	SEO, Spain
LIFE07 NAT/E/000732	Spain	SGPM, Spain
LIFE07 NAT/E/000732	Spain	WWF, Spain
LIFE07 NAT/E/000735	Spain	Fundación Oso Pardo
LIFE07 NAT/E/000742	Spain	Consejería de Agricultura de la Junta de Comunidades de Castilla-La Mancha
LIFE07 NAT/E/000742	Spain	Fundación CBD-Habitat, Spain
LIFE07 NAT/E/000756	Spain	Consell Insular de Menorca
LIFE07 NAT/E/000759	Spain	Cabildo de Gran Canaria, Spain
LIFE07 NAT/E/000759	Spain	Gobierno de Canarias. Dirección General de Protección de la Naturaleza
LIFE07 NAT/E/000762	Spain	Fundación Naturaleza y Hombre
LIFE07 NAT/E/000762	Spain	University of Alicante, Spain
LIFE07 NAT/E/000762	Spain	University of Salamanca, Spain
LIFE07 NAT/EE/000120	Estonia	Eesti Loodushoiu Keskus/Wildlife Estonia
LIFE07 NAT/EE/000120	Estonia	Environmental Information and Technology Centre-Ministry of Environment, Estonia
LIFE07 NAT/EE/000120	Estonia	Nature Protection Association 'Kotkas' (Eagle), Estonia
LIFE07 NAT/F/000188	France	Conseil Général de La Réunion
LIFE07 NAT/F/000188	France	Conseil Régional de La Réunion
LIFE07 NAT/F/000188	France	Conservatoire du Littoral, France
LIFE07 NAT/F/000188	France	Parc National de la Réunion
LIFE07 NAT/F/000193	France	Conservatoire des Espaces Naturels du Languedoc-Roussillon
LIFE07 NAT/F/000193	France	Groupe Régional d'Animation et d'lnitiation à la Nature et l'Environnement - Languedoc-Roussillon (GRAINE LR), France
LIFE07 NAT/F/000193	France	Regroupement Intercommunal de Valorisation d'Amenagement et de Gestion de l'Etang de Salses-Leucate (RIVAGE), France
LIFE07 NAT/F/000193	France	Syndicat Mixte de Gestion de I'Etang de l'Or (SMGEO), France
LIFE07 NAT/F/000193	France	Syndicat Mixte de Gestion de la Camargue Gardoise (SMCG), France
LIFE07 NAT/F/000193	France	Syndicat Mixte de la Basse Vallee de I'Aude (SMBVA), France
LIFE07 NAT/F/000193	France	Syndicat Mixte des Etangs Littoraux (Siel), France
LIFE07 NAT/F/000193	France	Université Paul Valery - Mutation des Territoires en France (Laboratoire MTE), France
LIFE07 NAT/FIN/000151	Finland	Abo Akademi University, Finland
LIFE07 NAT/FIN/000151	Finland	Finnish Institute of Marine Research, Finland
LIFE07 NAT/FIN/000151	Finland	Geologian tutkimuskeskus, Finland
LIFE07 NAT/FIN/000151	Finland	Metsahallitus Natural Heritage Services, Finland
LIFE07 NAT/FIN/000151	Finland	Suomen ympäristökeskus
LIFE07 NAT/FIN/000151	Finland	University of Turku, Finland
LIFE07 NAT/GR/000285	Greece	Hellenic Centre for Marine Research Institute of Inland Waters, Greece
LIFE07 NAT/GR/000285	Greece	Hellenic Ornithological Society, Greece
LIFE07 NAT/GR/000285	Greece	Hellenic Society for the Study and Protection of the Monk Seal, Greece
LIFE07 NAT/GR/000285	Greece	Technological Educational Institution of Ionian Islands, Greece
LIFE07 NAT/GR/000285	Greece	Sociedade Portuguesa para a Estudo das Aves, Portugal
LIFE07 NAT/GR/000286	Greece	Decentralised ADministration of Macedonia Thrace, Greece
LIFE07 NAT/GR/000286	Greece	Decentralised Authority of Peloponnese Western Greece & Ionian Sea Management Body of Mount Parnon and Moustos wetland, Greece
LIFE07 NAT/GR/000286	Greece	The Goulandris Natural History Museum/Greek Biotope Wetland Centre, Greece
LIFE07 NAT/GR/000291	Greece	Business Architects Consultancy SA, Greece
LIFE07 NAT/GR/000291	Greece	CALLISTO Wildlife and Nature Conservation Society, Greece
LIFE07 NAT/GR/000291	Greece	Development Agency of Grevena (ANGRE), Greece
LIFE07 NAT/GR/000291	Greece	National Agricultural Research Foundation/Forest Research Institute (NAGREF/FRI), Greece
LIFE07 NAT/GR/000291	Greece	Region of Western Macedonia, Greece
LIFE07 NAT/GR/000296	Greece	Decentralised Administration of Crete, Greece
LIFE07 NAT/GR/000296	Greece	Forest Directorate for Chania, Greece
LIFE07 NAT/GR/000296	Greece	Forest Directorate of Lasithi, Greece
LIFE07 NAT/GR/000296	Greece	Mediterranean Agronomic Institute of Chania, Greece
LIFE07 NAT/GR/000296	Greece	Regional Development Fund of Crete, Greece
LIFE07 NAT/GR/000296	Greece	University of Athens, Greece
LIFE07 NAT/H/000320	Hungary	Danube-Drava National Park Directorate, Hungary
LIFE07 NAT/H/000320	Hungary	Lower Danube Valley Environmental and Water Affairs Directorate, Hungary
LIFE07 NAT/H/000320	Hungary	Trans-Danubian Regional Water Supplier, Hungary
LIFE07 NAT/H/000320	Hungary	WWF Világ Természeti Alap Magyarország Alapitvány
LIFE07 NAT/H/000321	Hungary	AQUAPROFIT Mtiszaki Tamicsadasi es Befektetesi Zrt., Hungary
LIFE07 NAT/H/000321	Hungary	Balaton-felvideki Nemzeti Park Igazgatosag, Hungary
LIFE07 NAT/H/000321	Hungary	Defence Economic Office (ex Armaments and Quartermaster Office), Ministry of Defence
LIFE07 NAT/H/000321	Hungary	HM VERGA Zrt, Hungary
LIFE07 NAT/H/000322	Hungary	Research Institute of Wildlife Ecology Vienna, Austria
LIFE07 NAT/H/000322	Hungary	Nationalpark Neusiedler See-Seewinkel, Austria
LIFE07 NAT/H/000322	Hungary	Schönbrunn Zoo Vienna, Austria
LIFE07 NAT/H/000322	Hungary	Budapest Zoo, Hungary
LIFE07 NAT/H/000322	Hungary	Compound Eye Film Ltd.
LIFE07 NAT/H/000322	Hungary	Directorate of Fertő-Hanság National Park, Hungary'
LIFE07 NAT/H/000322	Hungary	Directorate of Kiskunság National Park, Hungary'
LIFE07 NAT/H/000322	Hungary	Magyar Madártani és Természetvédelmi Egyesület
LIFE07 NAT/H/000324	Hungary	Foundation for the Nagy-szik of Balmazújváros (FNB), Hungary
LIFE07 NAT/H/000324	Hungary	Hortobágy Environmental Association
LIFE07 NAT/H/000324	Hungary	Hortobágy National Park Directorate (HNPD), Hungary
LIFE07 NAT/H/000324	Hungary	Tiszatáj Public Foundation for Environmental Protection and Nature Conservation (TPF), Hungary
LIFE07 NAT/IRL/000341	Ireland	Inland Fisheries Ireland
LIFE07 NAT/IRL/000342	Ireland	Inland Fisheries Ireland
LIFE07 NAT/IRL/000342	Ireland	Limerick County Council, Ireland
LIFE07 NAT/IRL/000342	Ireland	Office of Public Works, Ireland
LIFE07 NAT/IT/000413	Italy	DISTAV Università degli Studi di Genova, Italy
LIFE07 NAT/IT/000413	Italy	Ente Parco di Montemarcello-Magra
LIFE07 NAT/IT/000413	Italy	LEGAMBIENTE, Italy
LIFE07 NAT/IT/000413	Italy	Regione Liguria-Provincia di La Spezia, Italy
LIFE07 NAT/IT/000426	Italy	Regione Autonoma della Sardegna
LIFE07 NAT/IT/000433	Italy	Parco Regionale dei Laghi di Suviana e Brasimone, Italy
LIFE07 NAT/IT/000433	Italy	Provincia di Prato
LIFE07 NAT/IT/000436	Italy	Ente Parco nazionale del Gran Sasso e Monti della Laga
LIFE07 NAT/IT/000436	Italy	Gobierno de Aragón, Spain
LIFE07 NAT/IT/000436	Italy	Junta de Andalucía, Spain
LIFE07 NAT/IT/000450	Italy	Mediterranean Agronomic Institute of Chania, Greece
LIFE07 NAT/IT/000450	Italy	Assessorship for the Environment of Regione Puglia, Italy
LIFE07 NAT/IT/000450	Italy	C.I.H.E.A.M. Mediterranean Agronomic Institute of Bari
LIFE07 NAT/IT/000450	Italy	Italian Ministry of the Environment, Italy
LIFE07 NAT/IT/000498	Italy	Comune di Rivignano
LIFE07 NAT/IT/000499	Italy	Provincia di Parma
LIFE07 NAT/IT/000502	Italy	Balkani Wildlife Society, Bulgaria
LIFE07 NAT/IT/000502	Italy	Ministry of the Environment, Bulgaria
LIFE07 NAT/IT/000502	Italy	CALLISTO Wildlife and Nature Conservation Society, Greece
LIFE07 NAT/IT/000502	Italy	Appennino National Park, Italy
LIFE07 NAT/IT/000502	Italy	Ente Parco nazionale del Gran Sasso e Monti della Laga
LIFE07 NAT/IT/000502	Italy	Monti Sibillini National Park, Italy
LIFE07 NAT/IT/000502	Italy	Universitatea Transilvania din Brasov, Romania
LIFE07 NAT/IT/000507	Italy	Centro Studi Naturalistici Onlus, Italy
LIFE07 NAT/IT/000507	Italy	GAL Daunofantino Srl, Italy
LIFE07 NAT/IT/000507	Italy	Oasi Lago Salso s.p.a.
LIFE07 NAT/IT/000507	Italy	Università degli Studi di Foggia, Italy
LIFE07 NAT/IT/000519	Italy	Assessorship for the Environment of the Province of Matera, Italy
LIFE07 NAT/IT/000519	Italy	Association TECLA (Associazione per la Cooperazione Transregionale locale ed europea)-Roma, Italy
LIFE07 NAT/IT/000519	Italy	Osservatorio Coste e Ambiente Sottomarino (O.C.E.A.N.S) and Centro per la Conservazione della Biodiversità (CSB) of the University of Cagliari, Italy
LIFE07 NAT/IT/000519	Italy	Province of Caserta, Italy
LIFE07 NAT/IT/000519	Italy	Provincia di Cagliari
LIFE07 NAT/L/000542	Luxembourg	Commune de Bascharage, Luxemburg
LIFE07 NAT/L/000542	Luxembourg	Commune de Beckerich, Luxemburg
LIFE07 NAT/L/000542	Luxembourg	Commune de Bertrange, Luxemburg
LIFE07 NAT/L/000542	Luxembourg	Commune de Bettembourg, Luxemburg
LIFE07 NAT/L/000542	Luxembourg	Commune de Clémency, Luxemburg
LIFE07 NAT/L/000542	Luxembourg	Commune de Dippach, Luxemburg
LIFE07 NAT/L/000542	Luxembourg	Commune de Feulen, Luxemburg
LIFE07 NAT/L/000542	Luxembourg	Commune de Kehlen, Luxemburg
LIFE07 NAT/L/000542	Luxembourg	Commune de Leudelange, Luxemburg
LIFE07 NAT/L/000542	Luxembourg	Commune de Mamer, Luxemburg
LIFE07 NAT/L/000542	Luxembourg	Commune de Roeser, Luxemburg
LIFE07 NAT/L/000542	Luxembourg	SICONA Centre, Luxemburg
LIFE07 NAT/L/000542	Luxembourg	Syndicat Intercommunal de l'Ouest pour la Conservation de la Nature
LIFE07 NAT/LT/000530	Lithuania	Marijampole Municipality Administration, Lithuania
LIFE07 NAT/LT/000530	Lithuania	Marijampole State Forest Enterprise, Lithuania
LIFE07 NAT/LT/000530	Lithuania	Vsl Gamtos paveldo fondas
LIFE07 NAT/LT/000530	Lithuania	Žuvintas Biosphere Reserve Directorate, Lithuania
LIFE07 NAT/LT/000531	Lithuania	AB Ryt4. skirstomieji tinklai (Eastern Distribution Networks), Lithuania
LIFE07 NAT/LT/000531	Lithuania	AB VST, Lithuania
LIFE07 NAT/LT/000531	Lithuania	Asociacija Lieutuvos ornitology draugija
LIFE07 NAT/LT/000531	Lithuania	Institute of Ecology of Vilnius University (IEVU), Lithuania
LIFE07 NAT/NL/000571	Netherlands	Natuurmonumenten, Netherlands
LIFE07 NAT/P/000630	Poland	Câmara Municipal de Povoação (CMP), Portugal
LIFE07 NAT/P/000630	Poland	Secretaria Regional do Ambiente e do Mar (SRAM), Portugal
LIFE07 NAT/P/000630	Poland	Sociedade Portuguesa para a Estudo das Aves, Portugal
LIFE07 NAT/P/000646	Poland	Municipio de Machico, Portugal
LIFE07 NAT/P/000649	Poland	Câmara Municipal do Corvo, Portugal
LIFE07 NAT/P/000649	Poland	Secretaria Regional do Ambiente e do Mar dos Açores, Portugal
LIFE07 NAT/P/000649	Poland	Sociedade Portuguesa para a Estudo das Aves, Portugal
LIFE07 NAT/P/000649	Poland	Royal Society for the Protection of Birds (RSPB), United Kingdom
LIFE07 NAT/P/000654	Poland	Centro de Investigação e de Intervenção Social (CIS), Portugal
LIFE07 NAT/P/000654	Poland	EDPD(EDP Distribuição – Energia, S.A.), Portugal
LIFE07 NAT/P/000654	Poland	Liga para a Protecção da Natureza, Portugal
LIFE07 NAT/RO/000680	Romania	Explorers Speleological Association (ASER), Romania
LIFE07 NAT/RO/000680	Romania	Timisoara Environment Protection Agency, Romania
LIFE07 NAT/RO/000681	Romania	Persina Nature Park Directorate, Bulgaria
LIFE07 NAT/RO/000681	Romania	WWF, Bulgaria
LIFE07 NAT/RO/000681	Romania	Olt Environment Protection Agency, Romania
LIFE07 NAT/RO/000681	Romania	Romanian Ornithological Society, Romania
LIFE07 NAT/RO/000681	Romania	SC Mediator Trans SRL, Romania
LIFE07 NAT/RO/000681	Romania	Teleorman Environment Protection Agency, Romania
LIFE07 NAT/RO/000681	Romania	WWF, Romania
LIFE07 NAT/S/000902	Sweden	Sveaskog Förvaltning Aktiebolag, Sweden
LIFE07 NAT/S/000902	Sweden	The County Administrative Board of Södermanland (Länsstyrelsen i Södermanlands län), Sweden
LIFE07 NAT/S/000902	Sweden	The County Administrative Board of Uppsala (Länsstyrelsen i Uppsala län), Sweden
LIFE07 NAT/S/000902	Sweden	The County Administrative Board of Västmanland / Länsstyrelsen i Västmanlands län
LIFE07 NAT/S/000902	Sweden	Uppland Foundation (Upplandsstiftelsen), Sweden
LIFE07 NAT/SK/000707	Slovakia	Agravia Ltd., Slovak Republic
LIFE07 NAT/SK/000707	Slovakia	BROZ Regional Association for Nature Conservation and Sustainable Development
LIFE07 NAT/SK/000707	Slovakia	Comenius University in Bratislava, Faculty of Natural Sciences, Slovak Republic
LIFE07 NAT/SK/000707	Slovakia	North-Transdanubian Environmental and Water Directorate, Slovak Republic
LIFE07 NAT/SK/000707	Slovakia	Szigetköz Nature Conservation Association, Slovak Republic
LIFE07 NAT/SK/000707	Slovakia	Vodohospodárska výstavba š.p., Slovak Republic
LIFE07 NAT/UK/000938	United Kingdom	Royal Society for the Protection of Birds (RSPB), United Kingdom
LIFE07 NAT/UK/000948	United Kingdom	Countryside Council for Wales, United Kingdom
LIFE08 NAT/A/000613	Austria	Amt der Kärntner Landesregierung-Abteilung 20–Landesplanung, Unterabteilung Naturschutz, Austria
LIFE08 NAT/A/000613	Austria	Bundeswasserbauverwaltung
LIFE08 NAT/A/000614	Austria	Amt der Steiermärkischen Landesregierung
LIFE08 NAT/A/000614	Austria	Bauhof Judenburg, Austria
LIFE08 NAT/A/000614	Austria	Department of Nature Protection of Styria, Austria
LIFE08 NAT/B/000033	Belgium	CRLESSE (Contrat de rivière pour la Lesse), Belgium
LIFE08 NAT/B/000033	Belgium	Direction Générale de l'Agriculture, des Ressources Naturelles et de l'Environnement
LIFE08 NAT/B/000034	Belgium	municipality Lille None
LIFE08 NAT/B/000034	Belgium	Natuurpunt Beheer vzw
LIFE08 NAT/B/000035	Belgium	Natuurpunt Beheer vzw
LIFE08 NAT/B/000036	Belgium	Agentschap voor Natuur en Bos (ANB), Belgium
LIFE08 NAT/B/000036	Belgium	European Landowners' Organisation asbl
LIFE08 NAT/B/000036	Belgium	Municipality of Hasselt (HAS), Belgium
LIFE08 NAT/B/000036	Belgium	Municipality of Zonhoven (ZON), Belgium
LIFE08 NAT/B/000036	Belgium	vzw Limburgs Landschap (Lila), Belgium
LIFE08 NAT/B/000036	Belgium	vzw Ontwikkeling Vijvergebied Midden-Limburg (OVML), Belgium
LIFE08 NAT/B/000036	Belgium	vzw Regionaal Landschap Lage Kempen (RLLK), Belgium
LIFE08 NAT/BG/000277	Bulgaria	Bulgarian Biodiversity Foundation
LIFE08 NAT/BG/000277	Bulgaria	Bulgarian Society for the Protection of Birds
LIFE08 NAT/BG/000277	Bulgaria	Chernomorski solnici JSC., Bulgaria
LIFE08 NAT/BG/000277	Bulgaria	Municipality of Bourgas, Bulgaria
LIFE08 NAT/BG/000277	Bulgaria	Royal Society for the Protection of Birds/BirdLife, United Kingdom
LIFE08 NAT/BG/000278	Bulgaria	Fund for Wild Flora and Fauna, Bulgaria
LIFE08 NAT/BG/000278	Bulgaria	Green Balkans Stara Zagora Non-Profit Organisation
LIFE08 NAT/BG/000279	Bulgaria	Institute of Biodiversity and Ecosystem Research, Bulgarian Academy of Sciences
LIFE08 NAT/BG/000279	Bulgaria	Ministry of Environment and Water, Bulgaria
LIFE08 NAT/BG/000281	Bulgaria	Executive Forestry Agency
LIFE08 NAT/BG/000281	Bulgaria	WWF, Bulgaria
LIFE08 NAT/CY/000453	Cyprus	Environment Service, Ministry of Agriculture, Natural Resources and Environment
LIFE08 NAT/CY/000453	Cyprus	Federation of Environmental and Ecological Organisations of Cyprus
LIFE08 NAT/CY/000453	Cyprus	Forestry Department-Ministry of Agriculture, Natural Resources and Environment, Cyprus
LIFE08 NAT/CY/000453	Cyprus	Frederick University (Nature Conservation Unit), Cyprus
LIFE08 NAT/CY/000453	Cyprus	United Nations Development Programme Action for Cooperation and Trust
LIFE08 NAT/CY/000453	Cyprus	National and Kapodistrian University of Athens-Faculty of Biology-Department of Botany, Greece
LIFE08 NAT/D/000001	Germany	Bayerisches Staatsministerium für Umwelt und Verbraucherschutz
[truncated: 2,494 more rows]

## Sheet: Database_2
Database 2
Project ID	Country oganisation	Awarded country	Organisation
LIFE00 NAT/A/007051	Austria	Austria	WWF Österreich, Austria
LIFE00 NAT/A/007051	Hungary	Austria	WWF Hungary
LIFE00 NAT/A/007053	Austria	Austria	Amt der Tiroler Landesregierung, Abteilung Umweltschutz, Austria
LIFE00 NAT/A/007053	Austria	Austria	Bundeswasserbauverwaltung (vertreten durch das Amt d. Tiroler LR, Abt. Wasserwirtschaft), Austria
LIFE00 NAT/A/007053	Austria	Austria	Forsttechnischer Dienst für Wildbach- und Lawinenverbauung Tirol, Austria
LIFE00 NAT/A/007053	Austria	Austria	WWF Österreich, Austria
LIFE00 NAT/A/007055	Austria	Austria	Amt der Kärntner Landesregierung , Abteilung 20-Unterabteilung Naturschutz, Austria
LIFE00 NAT/A/007055	Austria	Austria	Amt der Kärntner Landesregierung, Abt. 17B - Brückenbau, Austria
LIFE00 NAT/A/007069	Austria	Austria	Amt der Landeshautpstadt Bregenz
LIFE00 NAT/B/007148	Belgium	Belgium	Ministère de la Région Wallonne
LIFE00 NAT/B/007148	Belgium	Belgium	Réserves naturelles RNOB ASBL
LIFE00 NAT/B/007156	Belgium	Belgium	Aminal/Afdeling Natuur, Belgium
LIFE00 NAT/B/007156	Belgium	Belgium	Natuurpunt Beheer, Belgium
LIFE00 NAT/B/007156	Belgium	Belgium	Natuurpunt Studie, Belgium
LIFE00 NAT/B/007156	Belgium	Belgium	Regionaal Landschap Vlaamse Ardennen, Belgium
LIFE00 NAT/B/007156	Belgium	Belgium	World Wide Fund for Nature Belgium
LIFE00 NAT/B/007168	Belgium	Belgium	Ardenne et Gaume asbl
LIFE00 NAT/B/007168	Belgium	Belgium	Commune de Rochefort, Belgium
LIFE00 NAT/B/007168	Belgium	Belgium	Commune de Tellin, Belgium
LIFE00 NAT/D/007038	Germany	Germany	Staatliches Amt für Umwelt und Natur Ueckermünde
LIFE00 NAT/D/007039	Germany	Germany	Bezirksstelle für Naturschutz u. Landschaftspflege Freiburg, Germany
LIFE00 NAT/D/007039	Germany	Germany	Forstliche Versuchs- und Forschungsanstalt Baden-Württemberg, Germany
LIFE00 NAT/D/007039	Germany	Germany	Landesforstverwaltung B-W, Forstdirektion Freiburg, Germany
LIFE00 NAT/D/007039	Germany	Germany	Naturschutzzentrum Ruhestein im Schwarzwald, Germany
LIFE00 NAT/D/007039	Germany	Germany	Regierungspräsidium Karlsruhe
LIFE00 NAT/D/007042	Germany	Germany	Biologische Station Kreis Steinfurt e.V.
LIFE00 NAT/D/007043	Germany	Germany	Landkreis Stade, Germany
LIFE00 NAT/D/007043	Germany	Germany	Niedersächsisches Umweltministerium
LIFE00 NAT/D/007057	Germany	Germany	Amt für Forstwirtschaft Templin, Germany
LIFE00 NAT/D/007057	Germany	Germany	Landesanstalt für Grossschutzgebiete
LIFE00 NAT/D/007057	Germany	Germany	NaturschutzFonds Brandenburg, Germany
LIFE00 NAT/D/007058	Germany	Germany	Naturlandstiftung Saar
LIFE00 NAT/D/007058	Germany	Germany	Stiftung Naturschutz Schleswig-Holstein, Germany
LIFE00 NAT/DK/007116	Denmark	Denmark	National Environment Research Institute (NERI)
LIFE00 NAT/DK/007116	Denmark	Denmark	Skov- og Naturstyrelsen, Danish Forest and Nature Agency
LIFE00 NAT/E/007297	Spain	Spain	Gobierno de Aragón. Dirección General de Desarrollo Sostenible y Biodiversidad. Departamento de Medio Ambiente
LIFE00 NAT/E/007299	Spain	Spain	Junta de Castilla y Léon - Consejería de Medio Ambiente
LIFE00 NAT/E/007303	Spain	Spain	DG Pesca. Govern Balear, Spain
LIFE00 NAT/E/007303	Spain	Spain	Direcció General de Biodiversitat, Conselleria de Medi Ambient, Govern de les Illes Balears
LIFE00 NAT/E/007303	Spain	Spain	Fundació Bosch i Gimpera, Spain
LIFE00 NAT/E/007303	Spain	Spain	IMEDEA, Spain
LIFE00 NAT/E/007303	Spain	Spain	SEMILLA S.A., Spain
LIFE00 NAT/E/007304	Spain	Spain	Consejería de Medio Ambiente de la Junta de Andalucía
LIFE00 NAT/E/007311	Spain	Spain	Conselleria de Medi Ambient, Aigua, Urbanisme i Habitatge- Dir. Gral de Gestión del Medio Natural
LIFE00 NAT/E/007327	Spain	Spain	GRUS, Spain
LIFE00 NAT/E/007327	Spain	Spain	Sociedad Española de Ornitologia (SEO/BirdLife)
LIFE00 NAT/E/007328	Spain	Spain	Dirección General del Medio Natural - Departamento de Medio Ambiente y Vivienda - Generalitat de Cataluña
LIFE00 NAT/E/007330	Spain	Spain	Conselleria de medio ambiente-Xunta de Galicia, Spain
LIFE00 NAT/E/007330	Spain	Spain	Instituto Lucense de Desarrolo Economico y Social
LIFE00 NAT/E/007331	Spain	Spain	Dirección General del Medio Natural - Gobierno de La Rioja
LIFE00 NAT/E/007335	Spain	Spain	Dirección de Asuntos Europeos - Diputación Foral de Álava
LIFE00 NAT/E/007336	Spain	Spain	Dirección de Asuntos Europeos - Diputación Foral de Álava
LIFE00 NAT/E/007337	Spain	Spain	Consellería de Medio Ambiente - Dir. Gral de Planificación y Gestión del Medio
LIFE00 NAT/E/007339	Spain	Spain	Ayuntamiento de Valencia - Concejalía de Devesa y Albufera y Alcaldías de Barrio
LIFE00 NAT/E/007340	Spain	Spain	Consejería Agricultura y Medio Ambiente Junta Extremadura
LIFE00 NAT/E/007340	Spain	Spain	Consejería Medio Ambiente Junta Andalucía
LIFE00 NAT/E/007340	Spain	Spain	Consejería Medio Ambiente Junta Castilla y León
LIFE00 NAT/E/007340	Spain	Spain	Centro para la Conservación de la Vida Silvestre Mediterránea
LIFE00 NAT/E/007340	Spain	Spain	Fundación para la Conservación del Buitre Negro (BVCF)
LIFE00 NAT/E/007340	Spain	Spain	Gobierno de Baleares, Frankfurt
LIFE00 NAT/E/007340	United Kingdom	Spain	Zoological Society
LIFE00 NAT/E/007348	Spain	Spain	Consejería de Agricultura y Medio Ambiente - Dir. Gral de Medio Ambiente
LIFE00 NAT/E/007352	Spain	Spain	Fundación Oso Pardo Cantábrico
LIFE00 NAT/E/007352	Spain	Spain	Ministerio de Medio Ambiente. Direccion General de Conservación de la Naturaleza, Spain
LIFE00 NAT/E/007355	Spain	Spain	Consell Insular de Menorca
LIFE00 NAT/EE/007081	Estonia	Estonia	Nature Conservation Foundation
LIFE00 NAT/EE/007081	Estonia	Estonia	Tallinn Zoological Gardens (Tallinn Zoo)
LIFE00 NAT/EE/007081	Estonia	Estonia	West Estonian Archipelago Biosphere Reserves' Hiiumaa Centre
LIFE00 NAT/EE/007082	Estonia	Estonia	Estonian Ornithological Society
LIFE00 NAT/EE/007082	Estonia	Estonia	Häädemeste Municipality, Estonia
LIFE00 NAT/EE/007082	Estonia	Estonia	Pärnumaa Environmental Department, Estonia
LIFE00 NAT/EE/007082	Estonia	Estonia	State Forestry Centre-Recreation department of the western and islands region ("Hiiest") Estonia
LIFE00 NAT/EE/007083	Estonia	Estonia	Matsalu Nature Reserve, Estonia
LIFE00 NAT/EE/007083	Estonia	Estonia	Ministry of the Environment, Republic of Estonia
LIFE00 NAT/F/007252	France	France	Association Loire Grands Migrateurs (LOGRAMI)
LIFE00 NAT/F/007252	France	France	Conseil Supérieur de la Pêche
LIFE00 NAT/F/007252	France	France	Etablissement Public d'Aménagement de la Loire et de ses Affluents
LIFE00 NAT/F/007252	France	France	Syndicat Mixte d'Aménagement du Haut-Allier
LIFE00 NAT/F/007269	France	France	Agence de l'Eau Loire-Bretagne, France
LIFE00 NAT/F/007269	France	France	Association de gestion de la Réserve Naturelle de Cherine, France
LIFE00 NAT/F/007269	France	France	Conservatoire des Espaces Naturels Languedoc-Roussillon, France
LIFE00 NAT/F/007269	France	France	GRIVE, France
LIFE00 NAT/F/007269	France	France	Les Amis des Marais de Vigueirat, France
LIFE00 NAT/F/007269	France	France	Ligue pour la Protection des Oiseaux
LIFE00 NAT/F/007269	France	France	Maison de l'Estuaire (Centre de Culture Scientifique et technique de l'Estuaire de Seine Public), France
LIFE00 NAT/F/007269	France	France	Ministère de l'Aménagement du Territoire et de l'Environnement, France
LIFE00 NAT/F/007269	France	France	Port autonome du Havre, France
LIFE00 NAT/F/007269	France	France	Station Biologique de la Tour du Valat, France
LIFE00 NAT/F/007269	France	France	Syndicat Mixte de la Basse Vallée de l'Aude, France
LIFE00 NAT/F/007269	France	France	WWF France
LIFE00 NAT/F/007273	France	France	Commune d'Asco
LIFE00 NAT/F/007273	France	France	Commune de Corscia
LIFE00 NAT/F/007273	France	France	Office National de la Chasse et de la Faune Sauvage
LIFE00 NAT/F/007273	France	France	Office National des Forêts
LIFE00 NAT/F/007273	France	France	Parc Naturel Régional de Corse Groupe Chiroptères de Corse
LIFE00 NAT/F/007273	France	France	Université de Gênes
LIFE00 NAT/F/007277	France	France	ARIENA, France
LIFE00 NAT/F/007277	France	France	CG 67, France
LIFE00 NAT/F/007277	France	France	CG 68, France
LIFE00 NAT/F/007277	France	France	Communauté de communes delta de la Sauer, France
LIFE00 NAT/F/007277	France	France	Commune de Rhinau, France
LIFE00 NAT/F/007277	France	France	Commune d'Offendorf, France
LIFE00 NAT/F/007277	France	France	Commune La Wantzenau, France
LIFE00 NAT/F/007277	France	France	CSA, France
LIFE00 NAT/F/007277	France	France	Office National des Forêts (ONF)
LIFE00 NAT/F/007277	France	France	Région Alsace, DAFTE
LIFE00 NAT/F/007277	France	France	Région Alsace, France
LIFE00 NAT/F/007277	France	France	Ville de Strasbourg, France
LIFE00 NAT/FIN/007059	Finland	Finland	Kainuun ympäristökeskus (Environment Centre of Kainuu) Metsähallitus
LIFE00 NAT/FIN/007059	Finland	Finland	Laatumaa Metsähallitus
LIFE00 NAT/FIN/007059	Finland	Finland	Lapin metsäkeskus (Forestry Centre of Lapland)
LIFE00 NAT/FIN/007059	Finland	Finland	Metsähallitus, Lapin luontopalvelut
LIFE00 NAT/FIN/007059	Finland	Finland	Pohjanmaan-Kainuun luontopalvelut Metsähallitus, Metsätalous
LIFE00 NAT/FIN/007059	Finland	Finland	Pohjois-Pohjanmaan metsäkeskus (Forestry Centre of North Ostrobothnia)
LIFE00 NAT/FIN/007059	Finland	Finland	Pohjois-Pohjanmaan ympäristökeskus (Environment Centre of North Ostrobothnia)
LIFE00 NAT/FIN/007059	Finland	Finland	Pohjois-Suomen metsänhoitoyhdistysten liitto Kainuun metsäkeskus (Forestry Centre of Kainuu)
LIFE00 NAT/FIN/007059	Finland	Finland	University of Oulu Kainuun metsänhoitoyhdistysten liitto
LIFE00 NAT/FIN/007060	Finland	Finland	Lapland Regional Environment Centre
LIFE00 NAT/FIN/007060	Finland	Finland	Metsähallitus-Laatumaa, Finland
LIFE00 NAT/FIN/007060	Finland	Finland	Metsähallitus-Perä-Pohjolan Luontopalvelut, Finland
LIFE00 NAT/FIN/007061	Finland	Finland	Kaakkois-Suomen tiepiiri Parikkalan kunta
LIFE00 NAT/FIN/007061	Finland	Finland	Kaakkois-Suomen ympäristökeskus
LIFE00 NAT/FIN/007061	Finland	Finland	Metsähallitus, Etelä-Suomen luontopalvelut
LIFE00 NAT/FIN/007062	Finland	Finland	Metsähalliltus, Itä-Suomen luontopalvelut
LIFE00 NAT/FIN/007062	Finland	Finland	Pohjois-Karjalan ympäristökeskus
LIFE00 NAT/FIN/007067	Finland	Finland	Eestimaa Looduse Fond (ELF)
LIFE00 NAT/FIN/007067	Finland	Finland	Metsähallitus Lounais-Suomen ympäristökeskus
LIFE00 NAT/FIN/007067	Finland	Finland	Norrtälje Naturskyddsfond
LIFE00 NAT/FIN/007067	Finland	Finland	Skärgards stiftelsen i Stockholms län
LIFE00 NAT/FIN/007067	Finland	Finland	Stockholm County Administrative Board
LIFE00 NAT/FIN/007067	Finland	Finland	Uppsala County Administrative Board
LIFE00 NAT/FIN/007067	Finland	Finland	Uudenmaan ympäristökeskus Suomen ympäristökeskus
LIFE00 NAT/FIN/007067	Finland	Finland	WWF Finland
LIFE00 NAT/FIN/007067	Finland	Finland	Yrkeshögskolan Sydväst Upplandsstiftelsen
LIFE00 NAT/FIN/007067	Sweden	Finland	WWF Sweden
LIFE00 NAT/GR/007198	Greece	Greece	ANEE Evros Development Agency, Greece
LIFE00 NAT/GR/007198	Greece	Greece	The Ministry of Food and Agriculture Development, Greece
LIFE00 NAT/GR/007242	Greece	Greece	Aetos Municipality, Greece
LIFE00 NAT/GR/007242	Greece	Greece	Hellenic Ornithological Society, Greece
LIFE00 NAT/GR/007242	Greece	Greece	Prefecture of Florina, Greece
LIFE00 NAT/GR/007242	Greece	Greece	Region of Dytiki Makedonia, Forest Department, Greece
LIFE00 NAT/GR/007248	Greece	Greece	Hellenic Society for the Study and Protection of the Monk Seal, Greece
LIFE00 NAT/H/007162	Hungary	Hungary	Ministry of Environment, Hungary
LIFE00 NAT/H/007162	Hungary	Hungary	St Stephens University
LIFE00 NAT/IRL/007128	Ireland	Ireland	BirdWatch Ireland
LIFE00 NAT/IRL/007128	Ireland	Ireland	Teagasc, Ireland
LIFE00 NAT/IRL/007145	Ireland	Ireland	Golden Eagle Trust Limited, Ireland
LIFE00 NAT/IRL/007145	Ireland	Ireland	Irish Raptor Study Group
LIFE00 NAT/IRL/007145	Ireland	Ireland	The Curlew Trust, Ireland
LIFE00 NAT/IT/007131	Italy	Italy	National Institute for the Wild Fauna, Italy
LIFE00 NAT/IT/007131	Italy	Italy	Parco Naturale Adamello Brenta
LIFE00 NAT/IT/007131	Italy	Italy	Trento Provincial Administration, Italy
LIFE00 NAT/IT/007139	Italy	Italy	Consorzio di gestione del Parco Regionale Campo dei Fiori
LIFE00 NAT/IT/007142	Italy	Italy	Consorzio Parco Regionale Delta del Po
LIFE00 NAT/IT/007142	Italy	Italy	Enel Distribuzione SpA, Italy
LIFE00 NAT/IT/007147	Italy	Italy	Agenzia Regionale Prevenzione Ambiente dell’Emilia-Romagna, Italy
LIFE00 NAT/IT/007147	Italy	Italy	Consorzio Parco Regionale del Delta del Po, Italy
LIFE00 NAT/IT/007147	Italy	Italy	Ministero per le Politiche Agricole e Forestali - Corpo Forestale dello Stato
LIFE00 NAT/IT/007159	Italy	Italy	Consorzio Parco Regionale della Valle del Lambro
LIFE00 NAT/IT/007159	Italy	Italy	Valle del Ticino Regional Park Consortium, Italy
LIFE00 NAT/IT/007161	Italy	Italy	Comune di Ostiglia
LIFE00 NAT/IT/007166	Italy	Italy	AIPO (formerly Magistrato per il Po), Italy
LIFE00 NAT/IT/007166	Italy	Italy	Amministrazione Provinciale di Piacenza
LIFE00 NAT/IT/007170	Italy	Italy	Provincia di Prato
LIFE00 NAT/IT/007208	Italy	Italy	Associazione Italiana per il WWF - ONLUS
LIFE00 NAT/IT/007209	Italy	Italy	ENEA-Sezione Componente Biotica degli Ecosistemi, Italy
LIFE00 NAT/IT/007209	Italy	Italy	Parco fluviale del Po e dell'Orba
LIFE00 NAT/IT/007214	Italy	Italy	Parco Regionale Alta Val Parma e Cedra, Italy
LIFE00 NAT/IT/007214	Italy	Italy	Parco Regionale Alto Appennino Modenese, Italy
LIFE00 NAT/IT/007214	Italy	Italy	Parco Regionale Alto Appennino Reggiano, Italy
LIFE00 NAT/IT/007214	Italy	Italy	Regione Emilia-Romagna
LIFE00 NAT/IT/007215	Italy	Italy	Delta del Po Regional Park, Italy
LIFE00 NAT/IT/007215	Italy	Italy	Regione Emilia-Romagna
LIFE00 NAT/IT/007216	Italy	Italy	Gemmano municipality
LIFE00 NAT/IT/007216	Italy	Italy	Regione Emilia-Romagna-Direz.Gen.Ambiente e Difesa del Suolo e della Costa-Servizio Parchi e Risorse Forestali
LIFE00 NAT/IT/007228	Bulgaria	Italy	Bulgarian Academy of Sciences (Institute of Botany), Bulgaria
LIFE00 NAT/IT/007228	Greece	Italy	University of Patras (Dept. of Botany), Greece
LIFE00 NAT/IT/007228	Italy	Italy	Agency for the Gazetted Forests of the Sicily Region, Italy
LIFE00 NAT/IT/007228	Italy	Italy	Ente Parco Delle Madonie
LIFE00 NAT/IT/007228	Italy	Italy	Municipality of Polizzi Generosa, Italy
LIFE00 NAT/IT/007228	Italy	Italy	University of Palermo (Dept. of Botany), Italy
LIFE00 NAT/IT/007228	Spain	Italy	Botanical Garden of Valencia, Spain
LIFE00 NAT/IT/007233	Italy	Italy	Ente di Gestione del Parco Naturale della Valle del Ticino
LIFE00 NAT/IT/007233	Italy	Italy	WWF Italia Onlus
LIFE00 NAT/IT/007239	Italy	Italy	Casentino Mountain Community, Italy
LIFE00 NAT/IT/007239	Italy	Italy	Garfagnana Mountain Community, Italy
LIFE00 NAT/IT/007239	Italy	Italy	Pratomagno Mountain Community, Italy
LIFE00 NAT/IT/007239	Italy	Italy	Regione Toscana - Direzione generale dello sviluppo economico
LIFE00 NAT/IT/007246	Italy	Italy	Parco Regionale Adda-Sud
LIFE00 NAT/IT/007258	Italy	Italy	Consorzio Parco Monte Barro
LIFE00 NAT/IT/007258	Italy	Italy	Università dell'Insubria, Varese
LIFE00 NAT/IT/007266	Italy	Italy	Consorzio di Gestione Parco Regionale di Montevecchia e Valle del Curone
LIFE00 NAT/IT/007268	Italy	Italy	Consorzio Parco Lombardo della Valle del Ticino
LIFE00 NAT/IT/007281	Italy	Italy	Provincia autonoma di Trento - Servizio Parchi e Foreste Demaniali
LIFE00 NAT/LV/007124	Latvia	Latvia	Latvian Ornithological Society, Latvia
LIFE00 NAT/LV/007124	Latvia	Latvia	Ministry of Environment, Latvia
LIFE00 NAT/LV/007127	Latvia	Latvia	Teici Nature Reserve, Latvia
LIFE00 NAT/LV/007134	Latvia	Latvia	Lake Engure Nature Fund, Latvia
LIFE00 NAT/LV/007134	Latvia	Latvia	Latvian Fund for Nature, Latvia
LIFE00 NAT/NL/007049	Netherlands	Netherlands	Natuurmonumenten, Netherlands
LIFE00 NAT/NL/007050	Netherlands	Netherlands	Natuurmonumenten, Netherlands
LIFE00 NAT/P/007085	Portugal	Poland	Instituto da Conservação da Natureza/Reserva Natural do Paul de Arzila
LIFE00 NAT/P/007088	Portugal	Poland	Reserva Natural do Estuário do Sado/Instituto da Conservação da Natureza, Portugal
LIFE00 NAT/P/007097	Portugal	Poland	Parque Natural da Madeira, Portugal
LIFE00 NAT/P/007100	Portugal	Poland	Reserva Natural do Estuário do Tejo/ICN, Portugal
LIFE00 NAT/RO/007171	Romania	Romania	Berzasca Town Hall, Romania
LIFE00 NAT/RO/007171	Romania	Romania	Bucharest University, Romania
LIFE00 NAT/RO/007171	Romania	Romania	Caras Severin County Council, Romania
LIFE00 NAT/RO/007171	Romania	Romania	Caras Severin Environment Protection Agency, Romania
LIFE00 NAT/RO/007171	Romania	Romania	Carpathian Danubian Centre for GeoEcology, Romania
LIFE00 NAT/RO/007171	Romania	Romania	Forestry Department – Caras Severin County, Romania
LIFE00 NAT/RO/007171	Romania	Romania	Iron Gates Museum , Romania
LIFE00 NAT/RO/007171	Romania	Romania	Mehedinti County Council, Romania
LIFE00 NAT/RO/007171	Romania	Romania	Mehedinti Environment Protection Agency, Romania
LIFE00 NAT/RO/007171	Romania	Romania	Orsova Town Hall, Romania
LIFE00 NAT/RO/007174	Romania	Romania	Cluj Environment Protection Agency, Romania
LIFE00 NAT/RO/007174	Romania	Romania	National Forest Authority ROMSILVA, Romania
LIFE00 NAT/RO/007174	Romania	Romania	Romanian Academy, Romania
LIFE00 NAT/RO/007174	Romania	Romania	Romanian Ornithological Society, Romania
LIFE00 NAT/RO/007174	Romania	Romania	University of Cluj, Romania
LIFE00 NAT/RO/007187	Romania	Romania	Green Cross, Romania
LIFE00 NAT/RO/007187	Romania	Romania	National Museum of Natural History Grigore Antipa, Romania
LIFE00 NAT/RO/007187	Romania	Romania	Romanian Academy, Romania
LIFE00 NAT/RO/007187	Romania	Romania	The Group of Underwater and Speleological Exploration, Romania
LIFE00 NAT/RO/007194	Romania	Romania	National Institute for Marine Research and Development Grigore Antipa, Romania
LIFE00 NAT/RO/007194	Romania	Romania	Dolphinarium, Romania
LIFE00 NAT/RO/007194	Romania	Romania	Mare Nostrum, Romania
LIFE00 NAT/S/007117	Sweden	Sweden	Gotland University College, Sweden
LIFE00 NAT/S/007117	Sweden	Sweden	Kalmar County Administration
LIFE00 NAT/S/007117	Sweden	Sweden	Kalmar University-Dept of Biology and Environmental Science, Sweden
LIFE00 NAT/S/007117	Sweden	Sweden	Lund University, Sweden
LIFE00 NAT/S/007118	Sweden	Sweden	County Administration Board of Gotland (Länsstyrelsen Gotlands län)
LIFE00 NAT/S/007118	Sweden	Sweden	Karlsö Jagt- och Djurskyddsförening AB (Karlsöklubben)
LIFE00 NAT/SLO/007223	Slovenia	Slovenia	Kozjanski Regional Park
LIFE00 NAT/SLO/007226	Slovenia	Slovenia	DOPPS - BirdLife Slovenia
LIFE00 NAT/SLO/007226	Slovenia	Slovenia	Ministry of Environment and Spatial Planning, Slovenia
LIFE00 NAT/SLO/007231	Slovenia	Slovenia	Drustvo Jarina Bohinj
LIFE00 NAT/SLO/007231	Slovenia	Slovenia	Triglavski Narodni Park
LIFE00 NAT/UK/007071	United Kingdom	United Kingdom	Butterfly Conservation, United Kingdom
LIFE00 NAT/UK/007071	United Kingdom	United Kingdom	Centre for Ecology and Hydrology, United Kingdom
LIFE00 NAT/UK/007071	United Kingdom	United Kingdom	Defence Estates, United Kingdom
LIFE00 NAT/UK/007071	United Kingdom	United Kingdom	Defence Evaluation Research Agency, United Kingdom
LIFE00 NAT/UK/007071	United Kingdom	United Kingdom	English Nature, United Kingdom
LIFE00 NAT/UK/007071	United Kingdom	United Kingdom	Royal Society for the Protection of Birds (RSPB), United Kingdom
LIFE00 NAT/UK/007073	United Kingdom	United Kingdom	Central Science Laboratory, United Kingdom
LIFE00 NAT/UK/007073	United Kingdom	United Kingdom	Comhairle nan Eilean Siar, United Kingdom
LIFE00 NAT/UK/007073	United Kingdom	United Kingdom	Royal Society for the Protection of Birds (RSPB), United Kingdom
LIFE00 NAT/UK/007073	United Kingdom	United Kingdom	Scottish Executive, United Kingdom
LIFE00 NAT/UK/007073	United Kingdom	United Kingdom	Scottish Natural Heritage, United Kingdom
LIFE00 NAT/UK/007073	United Kingdom	United Kingdom	Western Isles Enterprise, United Kingdom
LIFE00 NAT/UK/007074	United Kingdom	United Kingdom	Central Scotland Countryside Trust
LIFE00 NAT/UK/007074	United Kingdom	United Kingdom	Caledonian Partnership, Highland Birchwoods Ltd., United Kingdom
LIFE00 NAT/UK/007074	United Kingdom	United Kingdom	Forest Enterprise, United Kingdom
LIFE00 NAT/UK/007074	United Kingdom	United Kingdom	Forestry Commission Scotland, United Kingdom
LIFE00 NAT/UK/007074	United Kingdom	United Kingdom	Scottish Natural Heritage, United Kingdom
LIFE00 NAT/UK/007074	United Kingdom	United Kingdom	South Lanarkshire Council, United Kingdom
LIFE00 NAT/UK/007074	United Kingdom	United Kingdom	West of Scotland Water Forest Research, United Kingdom
LIFE00 NAT/UK/007075	United Kingdom	United Kingdom	Forest Enterprise, United Kingdom
LIFE00 NAT/UK/007075	United Kingdom	United Kingdom	Forestry Commission, United Kingdom
LIFE00 NAT/UK/007075	United Kingdom	United Kingdom	Plantlife, United Kingdom
LIFE00 NAT/UK/007075	United Kingdom	United Kingdom	Royal Society for the Protection of Birds (RSPB), United Kingdom
LIFE00 NAT/UK/007075	United Kingdom	United Kingdom	Scottish Natural Heritage, United Kingdom
LIFE00 NAT/UK/007078	United Kingdom	United Kingdom	Forestry Commission Scotland, United Kingdom
LIFE00 NAT/UK/007078	United Kingdom	United Kingdom	Scottish Natural Heritage, United Kingdom
LIFE00 NAT/UK/007078	United Kingdom	United Kingdom	Scottish Wildlife Trust, United Kingdom
LIFE00 NAT/UK/007079	United Kingdom	United Kingdom	Bournemouth Borough Council, United Kingdom
LIFE00 NAT/UK/007079	United Kingdom	United Kingdom	Christchurch Borough Council, United Kingdom
LIFE00 NAT/UK/007079	United Kingdom	United Kingdom	Dorset County Council, United Kingdom
LIFE00 NAT/UK/007079	United Kingdom	United Kingdom	Dorset District Council, United Kingdom
LIFE00 NAT/UK/007079	United Kingdom	United Kingdom	Dorset Fire and Rescue Service, United Kingdom
LIFE00 NAT/UK/007079	United Kingdom	United Kingdom	Dorset Police, United Kingdom
LIFE00 NAT/UK/007079	United Kingdom	United Kingdom	Dorset Wildlife Trust East, United Kingdom
LIFE00 NAT/UK/007079	United Kingdom	United Kingdom	English Nature, United Kingdom
LIFE00 NAT/UK/007079	United Kingdom	United Kingdom	Herpetological Conservation Trust, United Kingdom
LIFE02 NAT/A/008518	Austria	Austria	Nationalpark Donau-Auen GmbH
LIFE02 NAT/A/008518	Austria	Austria	Wasserstrassendirektion Wien-Via Donau, Austria
LIFE02 NAT/A/008519	Austria	Austria	Amt der Kärnter Landesregierung, Austria
LIFE02 NAT/A/008519	Austria	Austria	Umweltbundesamt, Austria
LIFE02 NAT/A/008519	Austria	Austria	WWF Österreich
LIFE02 NAT/B/008590	Belgium	Belgium	Commission de Gestion du Parc Naturel Hautes-Fagnes Eifel, Belgium
LIFE02 NAT/B/008590	Belgium	Belgium	Ministere de la Region Wallone represented by DEMNA
LIFE02 NAT/B/008590	Belgium	Belgium	Réserves Naturelles RNOB, Belgium
LIFE02 NAT/B/008591	Belgium	Belgium	Agentschap Natuur en Bos
LIFE02 NAT/B/008593	Belgium	Belgium	Ardenne & Gaume asbl
LIFE02 NAT/B/008593	Belgium	Belgium	Commune de Doische, Belgium
LIFE02 NAT/B/008593	Belgium	Belgium	Commune de Viroinval, Belgium
LIFE02 NAT/B/008593	Belgium	Belgium	Région wallonne, Belgium
LIFE02 NAT/B/008593	Belgium	Belgium	Réserves Naturelles-RNOB, Belgium
LIFE02 NAT/B/008593	Belgium	Belgium	Ville de Dinant, Belgium
LIFE02 NAT/B/008595	Belgium	Belgium	Natuurpunt Beheer vzw.
LIFE02 NAT/D/008456	Germany	Germany	Umweltministerium Niedersachsen
LIFE02 NAT/D/008457	Germany	Germany	Behörde für Stadtentwicklung und Umwelt, Amt für Naturschutz und Landschaftspflege
LIFE02 NAT/D/008457	Germany	Germany	Ministerium für Umwelt, Natur und Forsten Schleswig-Holstein, Germany
LIFE02 NAT/D/008458	Germany	Germany	Bayerisches Staatsministerium für Umwelt, Gesundheit und Verbraucherschutz
LIFE02 NAT/D/008458	Germany	Germany	Bezirk Oberfranken, Germany
LIFE02 NAT/D/008458	Germany	Germany	Landkreis Hof, Germany
LIFE02 NAT/D/008458	Germany	Germany	Naturpark Erzgebirge/Vogtland, Germany
LIFE02 NAT/D/008461	Germany	Germany	Stiftung "Natur und Umwelt Rheinland-Pfalz"
LIFE02 NAT/D/008462	Germany	Germany	Gemeinde Fronreute, Germany
LIFE02 NAT/D/008462	Germany	Germany	Gemeinde Wolpertswende, Germany
LIFE02 NAT/D/008462	Germany	Germany	ProRegio Oberschwaben Gesellschaft f. Landschaftsentwicklung GmbH
LIFE02 NAT/D/008462	Germany	Germany	Regierungspräsidium Tübingen (Referat 56), Germany
LIFE02 NAT/D/008462	Germany	Germany	Staatliches Forstamt Bad Waldsee, Germany
LIFE02 NAT/DK/008584	Denmark	Denmark	Camp Oxböl (Ministry of Defence)
LIFE02 NAT/DK/008584	Denmark	Denmark	Ministry of the Environment, The Danish Forest and Nature Agency
LIFE02 NAT/DK/008584	Denmark	Denmark	National Environment Research Institute (NERI)
LIFE02 NAT/DK/008584	Denmark	Denmark	Nordjylland Amt (Nordjylland County)
LIFE02 NAT/DK/008584	Denmark	Denmark	Ribe Amt (Ribe County)
LIFE02 NAT/DK/008584	Denmark	Denmark	Sönderjylland Amt(Sönderjylland County)
LIFE02 NAT/DK/008584	Denmark	Denmark	University of Copenhagen
LIFE02 NAT/DK/008584	Denmark	Denmark	Viborg Amt (Viborg County)
LIFE02 NAT/DK/008588	Denmark	Denmark	Dansk Ornitologisk Forening/Fuglevaernsfonden (The Danish Foundation for the Protection of Birds), Denmark
LIFE02 NAT/DK/008588	Denmark	Denmark	Skov- og Naturstyrelsen, Danish Forest and Nature Agency
LIFE02 NAT/DK/008588	United Kingdom	Denmark	Royal Society for the Protection of Birds (RSPB), United Kingdom
LIFE02 NAT/DK/008589	Denmark	Denmark	Skov- og Naturstyrelsen, Danish Forest and Nature Agency
LIFE02 NAT/E/008598	Spain	Spain	Junta de Castilla y León - Consejería de Medio Ambiente
LIFE02 NAT/E/008602	Spain	Spain	Consejería de Agua y Agricultura
LIFE02 NAT/E/008602	Spain	Spain	IBERDROLA, Spain
LIFE02 NAT/E/008602	Spain	Spain	REE, Spain
LIFE02 NAT/E/008604	Spain	Spain	Dirección General de Conservación de la Naturaleza de la Secretaría General del Medio Ambiente del Ministerio de Medio Ambiente de España, Spain
LIFE02 NAT/E/008604	Spain	Spain	Dirección General del Medio Natural - Departamento de Medio Ambiente y Vivienda - Generalitat de Cataluña
LIFE02 NAT/E/008608	Spain	Spain	Conselleria de Medi Ambient, Aigua, Urbanisme i Habitatge- Dir. Gral de Gestión del Medio Natural
LIFE02 NAT/E/008609	Spain	Spain	APROCA, Spain
LIFE02 NAT/E/008609	Spain	Spain	ATECA, Spain
LIFE02 NAT/E/008609	Spain	Spain	Consejería de Medio Ambiente de la Junta de Andalucía
LIFE02 NAT/E/008609	Spain	Spain	Ecologistas en Acción, Spain
LIFE02 NAT/E/008609	Spain	Spain	FAC, Spain
LIFE02 NAT/E/008609	Spain	Spain	Fundación CBD-Habitat, Spain
LIFE02 NAT/E/008610	Spain	Spain	Environmental Department Andalucía, Spain
LIFE02 NAT/E/008610	Spain	Spain	Environmental Department Murcia, Spain
LIFE02 NAT/E/008610	Spain	Spain	Ministry of the Environment, Spain
LIFE02 NAT/E/008610	Spain	Spain	Sociedad Española de Cetáceos
LIFE02 NAT/E/008610	Spain	Spain	University of Cadix, Spain
LIFE02 NAT/E/008612	Spain	Spain	Dirección General del Medio Natural - Departamento de Medio Ambiente y Vivienda - Generalitat de Cataluña
LIFE02 NAT/E/008614	Spain	Spain	Consejería de Medio Ambiente y Ordenación Territorial. Gobierno de Canarias
LIFE02 NAT/E/008616	Spain	Spain	Ayuntamiento de Fuentes de Nava, Spain
LIFE02 NAT/E/008616	Spain	Spain	Fundación 2001 Global Nature, Spain
LIFE02 NAT/E/008616	Spain	Spain	Junta de Castilla y León - Consejería de Medio Ambiente y Ordenación del Territorio
LIFE02 NAT/E/008617	Spain	Spain	Fundación CBD para la conservación de la biodiversidad
LIFE02 NAT/E/008617	Spain	Spain	Spanish Ministry of the Environment
LIFE02 NAT/E/008624	Spain	Spain	Fundación para la Conservación del Quebrantahuesos
LIFE02 NAT/E/008624	Spain	Spain	the Regional Government of Asturias
LIFE02 NAT/E/008624	Spain	Spain	the Spanish Environmental Ministry
LIFE02 NAT/E/008624	Spain	Spain	the Spanish Organism of National Parks (Picos de Europa National Park)
LIFE02 NAT/EE/008555	Estonia	Estonia	Estonian Ministry of Environment
LIFE02 NAT/EE/008555	Estonia	Estonia	Estonian Scout Association Eesti Metsakeskus OÜ, Estonia
LIFE02 NAT/EE/008555	Estonia	Estonia	Metsahoiu Sihtasutus
LIFE02 NAT/EE/008555	Estonia	Estonia	Public Foundation "Kodumetsa", Estonia
LIFE02 NAT/EE/008555	Estonia	Estonia	State Forest Management Centre, Estonia
LIFE02 NAT/EE/008559	Estonia	Estonia	Estonian Fund for Nature
LIFE02 NAT/EE/008559	Estonia	Estonia	Karula Municipality
LIFE02 NAT/EE/008559	Estonia	Estonia	Karula National Park
LIFE02 NAT/F/008482	France	France	Agence de l'Eau Rhône-Méditerranée-Corse, France
LIFE02 NAT/F/008482	France	France	Conseil Général de l'Ain, France
LIFE02 NAT/F/008482	France	France	Conseil Régional Rhône-Alpes, France
LIFE02 NAT/F/008482	France	France	Conservatoire Rhône-Alpes des Espaces Naturels, France
LIFE02 NAT/F/008482	France	France	Fédération des Chasseurs de l'Ain, France
LIFE02 NAT/F/008482	France	France	MEDD, France
LIFE02 NAT/F/008482	France	France	SIVU du Bassin Versant de la Basse Vallée de l'Ain
LIFE02 NAT/FIN/008465	Finland	Finland	Forest and Park Service (Metsähallitus), Finland
LIFE02 NAT/FIN/008465	Finland	Finland	Forestry centre of Lapland, Finland
LIFE02 NAT/FIN/008465	Finland	Finland	Lapland Regional Environment Centre
LIFE02 NAT/FIN/008466	Finland	Finland	Game and Fishery Research Institute, Finland
LIFE02 NAT/FIN/008466	Finland	Finland	Hämeen ammattikorkeakoulu
LIFE02 NAT/FIN/008466	Finland	Finland	Hämeen ympäristökeskus, Finland
LIFE02 NAT/FIN/008466	Finland	Finland	Metsähallitus, Finland
LIFE02 NAT/FIN/008466	Finland	Finland	Municipality of Lammi, Finland
LIFE02 NAT/FIN/008466	Finland	Finland	University of Helsinki-Biological Station of Lammi, Finland
LIFE02 NAT/FIN/008468	Finland	Finland	City of Turku, Turun kaupunki, ympäristösuojeluosasto
LIFE02 NAT/FIN/008468	Finland	Finland	Halikon kaupunki (City of Halikko), Finland
LIFE02 NAT/FIN/008468	Finland	Finland	Kaarinan kaupunki (City of Kaarina, partly with the municipality of Piikkiö), Finland
LIFE02 NAT/FIN/008468	Finland	Finland	Lounais-Suomen ympäristökeskus (Environment Centre of SW Finland), Finland
LIFE02 NAT/FIN/008468	Finland	Finland	Salon kaupunki (City of Salo), Finland
LIFE02 NAT/FIN/008469	Finland	Finland	Metsähallitus, Natural Heritage Services, Ostrobothnia-Kainuu
LIFE02 NAT/FIN/008469	Finland	Finland	Municipality of Puolanka, Finland
LIFE02 NAT/FIN/008469	Finland	Finland	Municipality of Ranua, Finland
LIFE02 NAT/FIN/008469	Finland	Finland	Municipality of Utajärvi, Finland
LIFE02 NAT/FIN/008469	Finland	Finland	Town of Pudasjärvi, Finland
LIFE02 NAT/FIN/008470	Finland	Finland	Metsähallitus, Finland
LIFE02 NAT/FIN/008470	Finland	Finland	Metsäkartano, Finland
LIFE02 NAT/FIN/008470	Finland	Finland	North-Savo Regional Environment Centre
LIFE02 NAT/FIN/008470	Finland	Finland	Rautavaaran kunta (Municipality of Rautavaara), Finland
LIFE02 NAT/FIN/008470	Finland	Finland	Varpaisjärven kunta (Municipality of Varpaisjärvi), Finland
LIFE02 NAT/FIN/008471	Finland	Finland	Metsähallitus, Finland
LIFE02 NAT/FIN/008471	Finland	Finland	Pohjois-Savon ympäristökeskus, Finland
LIFE02 NAT/FIN/008471	Finland	Finland	Regional environment centre in Central Finland
LIFE02 NAT/GR/008489	Greece	Greece	Forestry Service Kavala, Greece
LIFE02 NAT/GR/008489	Greece	Greece	Forestry Service Stavroupolis, Greece
LIFE02 NAT/GR/008489	Greece	Greece	Hellenic Society for the Protection of Nature, Greece
LIFE02 NAT/GR/008489	Greece	Greece	MASTER HELLAS Consulting SA, Greece
LIFE02 NAT/GR/008489	Greece	Greece	National Agricultural Research Foundation/Forest Research Institute (NAGREF/FRI), Greece
LIFE02 NAT/GR/008489	Greece	Greece	Prefectural Local Authority of Drama Kavala Xanthi, Greece
LIFE02 NAT/GR/008489	Greece	Greece	Society for Protection of Nature and Development (EPO), Greece
LIFE02 NAT/GR/008491	Greece	Greece	OIKOS Nature Management Ltd., Greece
LIFE02 NAT/GR/008491	Greece	Greece	Prefecture of Ilia, Greece
LIFE02 NAT/GR/008491	Greece	Greece	Tedk of Achaia County, Greece
LIFE02 NAT/GR/008492	Greece	Greece	Innachorio Municipality, Greece
LIFE02 NAT/GR/008492	Greece	Greece	Region of Crete, Greece
LIFE02 NAT/GR/008492	Greece	Greece	University of Crete Natural History Museum of Crete, Greece
LIFE02 NAT/GR/008494	Greece	Greece	Society for the protection of Prespa, Greece
LIFE02 NAT/GR/008497	Greece	Greece	Prefecture of Evros, Greece
LIFE02 NAT/GR/008497	Greece	Greece	WWF, Greece
LIFE02 NAT/GR/008500	Greece	Greece	Archelon/The Sea Turtle Protection Society of Greece, Greece
LIFE02 NAT/H/008627	Hungary	Hungary	MME-BIRDLIFE HUNGARY
LIFE02 NAT/H/008630	Hungary	Hungary	(Nyírség Nature Conservation Fund changed to) Liget Public Foundation for Nature Conservation, Hungary
LIFE02 NAT/H/008630	Hungary	Hungary	Directorate of the Hortobágy National Park, Hungary
LIFE02 NAT/H/008630	Hungary	Hungary	E-misszió Nature Conservation and Environmental Organisation
LIFE02 NAT/H/008630	Hungary	Hungary	Society of Young Botanists, Hungary
LIFE02 NAT/H/008634	Hungary	Hungary	Hortobágy National Park Directorate
LIFE02 NAT/H/008638	Hungary	Hungary	Hortobágy Ecological Co-operative Society, Hungary
LIFE02 NAT/H/008638	Hungary	Hungary	Hortobágy Environmental Association
LIFE02 NAT/H/008638	Hungary	Hungary	Hortobágy Society for Gene Preservation and Nature Conservation, Hungary
LIFE02 NAT/H/008638	Hungary	Hungary	Péterne Rósza, Hungary
LIFE02 NAT/IRL/008490	Ireland	Ireland	Coillte Teoranta (The Irish Forestry Board)
LIFE02 NAT/IT/008523	Italy	Italy	Comune di Tarquinia
LIFE02 NAT/IT/008523	Italy	Italy	Tuscia University, Italy
LIFE02 NAT/IT/008526	Italy	Italy	ARPA, Italy
LIFE02 NAT/IT/008526	Italy	Italy	Comune Argenta, Italy
LIFE02 NAT/IT/008526	Italy	Italy	Consorzio Bonifica Renana, Italia
LIFE02 NAT/IT/008526	Italy	Italy	Parco Delta Po, Italy
LIFE02 NAT/IT/008526	Italy	Italy	Regione Emilia-Romagna-Direz.Gen.Ambiente e Difesa del Suolo e della Costa-Servizio Parchi e Risorse Forestali
LIFE02 NAT/IT/008533	Italy	Italy	Azienda Regionale Foreste Demaniali
LIFE02 NAT/IT/008538	Italy	Italy	ENTE PARCO NAZIONALE DEI MONTI SIBILLINI, Italy
LIFE02 NAT/IT/008538	Italy	Italy	Ente Parco Nazionale del Gran Sasso e Monti della Laga
LIFE02 NAT/IT/008538	Italy	Italy	ENTE PARCO NAZIONALE DELLA MAJELLA, Italy
LIFE02 NAT/IT/008538	Italy	Italy	LEGAMBIENTE, Italy
LIFE02 NAT/IT/008556	Italy	Italy	Comunità Montana "Monti del Trasimeno"
LIFE02 NAT/IT/008556	Italy	Italy	Legambiente, Italy
LIFE02 NAT/IT/008556	Italy	Italy	Parco Regionale del Lago Trasimeno, Italy
LIFE02 NAT/IT/008556	Italy	Italy	Provincia di Perugia, Italy
LIFE02 NAT/IT/008572	Italy	Italy	Provincia del Verbano Cusio Ossola
LIFE02 NAT/IT/008574	Italy	Italy	Ente Parco Naturale Alpe Veglia - Alpe Devero
LIFE02 NAT/LV/008496	Latvia	Latvia	Kemeri National Park, Latvia
LIFE02 NAT/LV/008496	Latvia	Latvia	WWF, Latvia
LIFE02 NAT/LV/008496	Netherlands	Latvia	Stichting Ark Nature, Netherlands
LIFE02 NAT/LV/008498	Latvia	Latvia	Liepaja Regional Environmental Board, Latvia
LIFE02 NAT/LV/008498	Latvia	Latvia	North Vidzeme Biosphere Reserve, Latvia
LIFE02 NAT/LV/008498	Latvia	Latvia	University of Latvia, Latvia
LIFE02 NAT/NL/008486	Netherlands	Netherlands	Landschap Noord, Netherlands
LIFE02 NAT/P/008476	Portugal	Poland	Associação de Agricultores do Concelho de Mourão, Portugal
LIFE02 NAT/P/008476	Portugal	Poland	ICNF(Instituto da Conservação da Natureza e das Florestas), Portugal
LIFE02 NAT/P/008476	Portugal	Poland	Sociedade Portuguesa para a Estudo das Aves, Portugal
LIFE02 NAT/P/008478	Portugal	Poland	Associação de Produtores Florestais do Paúl, Portugal
LIFE02 NAT/P/008478	Portugal	Poland	Conselho Directivo dos Baldios das Cortes do Meio, Portugal
LIFE02 NAT/P/008478	Portugal	Poland	Conselho Directivo dos Baldios de Unhais da Serra, Portugal
LIFE02 NAT/P/008478	Portugal	Poland	Direcção Regional da Beira Interior (DRABI), Portugal
LIFE02 NAT/P/008478	Portugal	Poland	Parque Natural da Serra da Estrela (ICN), Portugal
LIFE02 NAT/P/008478	Portugal	Poland	Sociedade Agrícola Vale do Pastor, Portugal
LIFE02 NAT/P/008478	Portugal	Poland	Universidade de Évora, Portugal
LIFE02 NAT/P/008480	Portugal	Poland	Câmara Municipal de Peso da Régua, Portugal
LIFE02 NAT/P/008480	Portugal	Poland	Instituto da Conservação da Natureza (Parque Natural de Sintra Cascais), Portugal
LIFE02 NAT/P/008481	Portugal	Poland	Liga para a Protecção da Natureza, Portugal
LIFE02 NAT/RO/008571	Romania	Romania	DACROM, Romania
LIFE02 NAT/RO/008571	Romania	Romania	Forest Research and Management Institute (ICAS), Romania
LIFE02 NAT/RO/008573	Romania	Romania	Timisoara Environment Protection Agency, Romania
LIFE02 NAT/RO/008576	Romania	Romania	Association for Sustainable Development “Focul Viu” Focsani, Romania
LIFE02 NAT/RO/008576	Romania	Romania	Barsesti City Hall, Romania
LIFE02 NAT/RO/008576	Romania	Romania	Bucharest University, Romania
LIFE02 NAT/RO/008576	Romania	Romania	Carpathian Danubian Centre for GeoEcology, Romania
LIFE02 NAT/RO/008576	Romania	Romania	Vrancea County Council, Romania
LIFE02 NAT/RO/008576	Romania	Romania	Vrancea Environment Protection Agency, Romania
LIFE02 NAT/RO/008576	Romania	Romania	Vrancea Forestry Department, Romania
LIFE02 NAT/RO/008576	Romania	Romania	Vrancea Prefecture, Romania
LIFE02 NAT/S/008483	Sweden	Sweden	Länsstyrelsen i Skåne Län / Söderåsens Nationalpark
LIFE02 NAT/S/008484	Sweden	Sweden	Götene Kommun (Götene Municipality), Sweden
LIFE02 NAT/S/008484	Sweden	Sweden	Länsstyrelsen Västrä Götaland
LIFE02 NAT/S/008484	Sweden	Sweden	Skogsstyrelsen, Sweden
LIFE02 NAT/S/008484	Sweden	Sweden	Skogsvårdsstyrelsen Västra Götaland (Västra Götaland Regional Forestry Board), Sweden
LIFE02 NAT/SLO/008585	Slovenia	Slovenia	Biotechnical Faculty, University of Ljubljana, Slovenia
LIFE02 NAT/SLO/008585	Slovenia	Slovenia	Ministry of Agriculture, Forestry and Food, Slovenia
LIFE02 NAT/SLO/008585	Slovenia	Slovenia	Ministry of Environment and Spatial Planning, Slovenia
LIFE02 NAT/SLO/008585	Slovenia	Slovenia	OIKOS Inc.
LIFE02 NAT/SLO/008585	Slovenia	Slovenia	Environmental Consulting Slovenian Hunters’ Association Pristop Inc.
LIFE02 NAT/SLO/008585	Slovenia	Slovenia	The Farmland and Forest Fund of the Republic of Slovenia
LIFE02 NAT/SLO/008585	Slovenia	Slovenia	Zavod Za Gozdove Slovenije (Slovenian Forest Service)
LIFE02 NAT/SLO/008587	Slovenia	Slovenia	Fauna and Flora Mapping Centre
LIFE02 NAT/SLO/008587	Slovenia	Slovenia	Institute of the Republic of Slovenia for Nature Conservation – Regional Unit Piran
LIFE02 NAT/SLO/008587	Slovenia	Slovenia	Koper City Municipality
LIFE02 NAT/SLO/008587	Slovenia	Slovenia	Ministry of the Environment and Spatial Planning
LIFE02 NAT/SLO/008587	Slovenia	Slovenia	Univerza na Primorskem, Znastevno-raziskovalno sredisce-Koper
LIFE02 NAT/SLO/008587	Spain	Slovenia	Valencia Province in Spain
LIFE02 NAT/UK/008527	United Kingdom	United Kingdom	Broads Authority, United Kingdom
LIFE02 NAT/UK/008527	United Kingdom	United Kingdom	English Nature, United Kingdom
LIFE02 NAT/UK/008527	United Kingdom	United Kingdom	Hertfordshire and Middlesex Wildlife Trust, United Kingdom
LIFE02 NAT/UK/008527	United Kingdom	United Kingdom	Lancashire Wildlife Trust, United Kingdom
LIFE02 NAT/UK/008527	United Kingdom	United Kingdom	Lee Valley Regional Park Authority, United Kingdom
LIFE02 NAT/UK/008527	United Kingdom	United Kingdom	Royal Society for the Protection of Birds (RSPB), United Kingdom
LIFE02 NAT/UK/008527	United Kingdom	United Kingdom	Rye Harbour Nature Reserve, United Kingdom
LIFE02 NAT/UK/008527	United Kingdom	United Kingdom	Yorkshire Wildlife Trust, United Kingdom
LIFE02 NAT/UK/008539	United Kingdom	United Kingdom	English Nature, United Kingdom
LIFE02 NAT/UK/008539	United Kingdom	United Kingdom	National Beef Association Grazing Animals Project, United Kingdom
LIFE02 NAT/UK/008539	United Kingdom	United Kingdom	National Trust, United Kingdom
LIFE02 NAT/UK/008539	United Kingdom	United Kingdom	Rare Breeds Survival Trust, United Kingdom
LIFE02 NAT/UK/008539	United Kingdom	United Kingdom	Yorkshire Dales National Park Authority, United Kingdom
LIFE02 NAT/UK/008541	United Kingdom	United Kingdom	Caledonian Partnership, Highland Birchwoods Ltd., United Kingdom
LIFE02 NAT/UK/008541	United Kingdom	United Kingdom	Forestry Commission Scotland, United Kingdom
LIFE02 NAT/UK/008541	United Kingdom	United Kingdom	Royal Society for the Protection of Birds (RSPB), United Kingdom
LIFE02 NAT/UK/008541	United Kingdom	United Kingdom	Scottish Executive, United Kingdom
LIFE02 NAT/UK/008541	United Kingdom	United Kingdom	Scottish Natural Heritage, United Kingdom
LIFE02 NAT/UK/008544	United Kingdom	United Kingdom	English Nature, United Kingdom
LIFE02 NAT/UK/008544	United Kingdom	United Kingdom	Forestry Commission, United Kingdom
LIFE02 NAT/UK/008544	United Kingdom	United Kingdom	Hampshire County Council, United Kingdom
LIFE02 NAT/UK/008544	United Kingdom	United Kingdom	National Trust, United Kingdom
LIFE02 NAT/UK/008544	United Kingdom	United Kingdom	Royal Society for the Protection of Birds (RSPB), United Kingdom
LIFE03 NAT/A/000009	Austria	Austria	Arbeitskreis Wachau - Regionalentwicklung
LIFE03 NAT/A/000009	Austria	Austria	Gemeinde Dürnstein, Austria
LIFE03 NAT/A/000009	Austria	Austria	Gemeinde Emmersdorf, Austria
LIFE03 NAT/A/000009	Austria	Austria	Gemeinde Rossatz-Arnsdorf, Austria
LIFE03 NAT/A/000009	Austria	Austria	Gemeinde Spitz, Austria
LIFE03 NAT/A/000009	Austria	Austria	LANIUS , Austria
LIFE03 NAT/A/000009	Austria	Austria	Via Donau, Austria
LIFE03 NAT/A/000010	Austria	Austria	Amt der Salzburger Landesregierung - Abteilung 13 (Naturschutz)
LIFE03 NAT/A/000010	Austria	Austria	Amt der Salzburger Landesregierung-Abt. Naturschutz, Austria
LIFE03 NAT/A/000010	Austria	Austria	Gemeinde Lamprechtshausen, Austria
LIFE03 NAT/A/000010	Austria	Austria	Gemeinde St. Georgen, Austria
LIFE03 NAT/A/000010	Austria	Austria	Torferneuerungsverein Weidmoos, Austria
LIFE03 NAT/A/000011	Austria	Austria	Amt der Steiermärkischen Landesregierung- Abteilung 19- 13C Naturschutz
LIFE03 NAT/A/000011	Austria	Austria	Fischereiberechtigte Elisabeth von Pezold, Austria
LIFE03 NAT/A/000011	Austria	Austria	Fürstlich Schwarzenbergische Familienstiftung, Austria
LIFE03 NAT/A/000011	Austria	Austria	Gemeinschaft der Murfischereiberechtigten Thalheim-Knittelfeld, Austria
LIFE03 NAT/A/000011	Austria	Austria	Grazer Sportanglerverein, Austria
LIFE03 NAT/A/000011	Austria	Austria	Murauer Stadtwerke, Austria
LIFE03 NAT/A/000011	Austria	Austria	Pranck'sche Forst- und Gutsverwaltung, Austria
LIFE03 NAT/B/000019	Belgium	Belgium	Centre de Recherche de la Nature, des Forêts et du Bois (DGRNE), Belgium
LIFE03 NAT/B/000019	Belgium	Belgium	Unité de Gestion Cynégétique du Massif Forestier de St-Hubert ASBL
LIFE03 NAT/B/000020	Belgium	Belgium	Natuurpunt Beheer v.z.w.
LIFE03 NAT/B/000023	Belgium	Belgium	AMINAL Afdeling Natuur, Belgium
LIFE03 NAT/B/000023	Belgium	Belgium	Natuurpunt Beheer v.z.w.
LIFE03 NAT/B/000024	Belgium	Belgium	ANB -Agentschap Natuur en Bos-
LIFE03 NAT/B/000024	Belgium	Belgium	Ministerie van de Vlaamse Gemeenschap (AMINAL Afdeling Bos en Groen), Belgium
LIFE03 NAT/B/000024	Belgium	Belgium	Ministerie van Defensie, Belgium
LIFE03 NAT/D/000001	Germany	Germany	Naturschutzzentrum/Biologische Station Hochsauerlandkreis e.V.
LIFE03 NAT/D/000002	Germany	Germany	Landesbund für Vogelschutz in Bayern e.V. - Verband für Arten- und Biotopschutz (LBV)
LIFE03 NAT/D/000003	Germany	Germany	Biologische Station im Kreis Aachen, Germany
LIFE03 NAT/D/000003	Germany	Germany	Biologische Station im Kreis Euskirchen e.V.
LIFE03 NAT/D/000004	Germany	Germany	Naturschutzbund Deutschland Kreisverband Minden-Lübbecke e.V.
LIFE03 NAT/D/000005	Germany	Germany	Thüringer Ministerium für Landwirtschaft, Naturschutz und Umwelt (Abt. 2)
LIFE03 NAT/D/000006	Germany	Germany	Biologische Station Aachen, Germany
LIFE03 NAT/D/000006	Germany	Germany	Landkreis Emsland, FB Naturschutz
LIFE03 NAT/D/000007	Germany	Germany	ARGE LIFE Nature Projekt Mainaue (Landratsamt Haßberge), Germany
LIFE03 NAT/D/000007	Germany	Germany	Bayerisches Staatsministerium für Umwelt, Gesundheit und Verbraucherschutz
LIFE03 NAT/D/000007	Germany	Germany	Gemeinde Knetzgau, Germany
LIFE03 NAT/D/000007	Germany	Germany	Stadt Eltmann, Germany
LIFE03 NAT/D/000007	Germany	Germany	Stadt Haßfurt, Germany
LIFE03 NAT/D/000007	Germany	Germany	Stadt Zeil, Germany
LIFE03 NAT/E/000046	Spain	Spain	Sociedad Española de Ornitologia (SEO/BirdLife)
LIFE03 NAT/E/000050	Spain	Spain	APROCNEX, Spain
LIFE03 NAT/E/000050	Spain	Spain	CIRESCO SA, Spain
LIFE03 NAT/E/000050	Spain	Spain	Dehesa de Azagala SL, Spain
LIFE03 NAT/E/000050	Spain	Spain	El Cerrajero SA, Spain
LIFE03 NAT/E/000050	Spain	Spain	Fundación CBDHábitat para la Conservación de la Biodiversidad y su Hábitat
LIFE03 NAT/E/000050	Spain	Spain	Hildegard and Elisabeth Kramer, Spain
LIFE03 NAT/E/000050	Spain	Spain	Hordanza SL, Spain
LIFE03 NAT/E/000050	Spain	Spain	Las Ensanchas SA, Spain
LIFE03 NAT/E/000050	Spain	Spain	Los Molinillos SA, Spain
LIFE03 NAT/E/000050	Spain	Spain	Rusticas Labrados SL, Spain
LIFE03 NAT/E/000050	Spain	Spain	San Ignacio SL Casillas, Spain
LIFE03 NAT/E/000050	Spain	Spain	SAT Hoyas Mercadores, Spain
LIFE03 NAT/E/000050	Spain	Spain	Sociedad Valle de San Juan de la Alcudia SA, Spain
LIFE03 NAT/E/000050	Spain	Spain	Spanish Ministry of the Environment Rusticas El Castañar SL, Spain
LIFE03 NAT/E/000050	Spain	Spain	Villamagna SA, Spain
LIFE03 NAT/E/000051	Spain	Spain	Consejería de Medio Ambiente de la Junta de Castilla y León, Servicio Territorial de Medio Ambiente de Zamora
LIFE03 NAT/E/000052	Spain	Spain	Dirección General de Medio Ambiente. Consejería de Industria, Energía y Medio Ambiente
LIFE03 NAT/E/000054	Spain	Spain	Consejería de Medio Ambiente
LIFE03 NAT/E/000054	Spain	Spain	Ecologistas en Acción, Spain
LIFE03 NAT/E/000055	Spain	Spain	Consejería de Medio Ambiente Junta de Andalucía
LIFE03 NAT/E/000057	Spain	Spain	Consejería de Industría, Energía y Medio Ambiente
LIFE03 NAT/E/000059	Spain	Spain	Consejería de Agricultura y Agua
LIFE03 NAT/E/000061	Spain	Spain	Association of Naturalists from the South-East of Spain (ANSE)
LIFE03 NAT/E/000061	Spain	Spain	Consejería de Desarrollo Sostenible y Ordenación del Territorio
LIFE03 NAT/E/000062	Spain	Spain	Sociedad para el estudio de los Cetáceos en el Archipiélago Canario (SECAC)
LIFE03 NAT/E/000064	Spain	Spain	Conselleria de Medi Ambient, Aigua, Urbanisme i Habitatge- Dir. Gral de Gestión del Medio Natural
LIFE03 NAT/E/000067	Spain	Spain	Ayuntamiento de Banyoles
LIFE03 NAT/E/000067	Spain	Spain	Consorci de l'Estany, Spain
LIFE03 NAT/E/000067	Spain	Spain	Fundacio Territori i Paisatje, Spain
LIFE03 NAT/E/000067	Spain	Spain	Generalitat de Cataluña, Spain
LIFE03 NAT/E/000067	Spain	Spain	Town Hall of Porqueras, Spain
LIFE03 NAT/E/000067	Spain	Spain	Universitat de Girona, Spain
LIFE03 NAT/EE/000180	Estonia	Estonia	Estonian Environment Board, Põlva-Valga-Võru region
LIFE03 NAT/EE/000180	Estonia	Estonia	Institute of Agricultural and Environmental Sciences of Estonian University of Life Sciences, Estonia
LIFE03 NAT/EE/000180	Estonia	Estonia	Räpina Gardening College, Estonia
LIFE03 NAT/EE/000180	Estonia	Estonia	Räpina Parish Government, Estonia
LIFE03 NAT/EE/000181	Estonia	Estonia	Estonian Environment Board, Hiiu-Lääne-Saare region
LIFE03 NAT/EE/000181	Estonia	Estonia	NGO/NPO Läänerannik (West-Estonian Coastland), Estonia
LIFE03 NAT/EE/000181	Estonia	Estonia	NGO/NPO Silma Märgala (Silma Wetland), Estonia
LIFE03 NAT/F/000099	France	France	Institut de Recherche sur les Grands Mammifères (IRGM)
LIFE03 NAT/F/000099	France	France	Office National de la Chasse et de la Faune Sauvage (ONCFS)
LIFE03 NAT/F/000099	France	France	Office National des Forêts (ONF)
LIFE03 NAT/F/000099	France	France	Parc Naturel Régional de Corse
LIFE03 NAT/F/000100	France	France	ASTERS (Agir pour la Sauvegarde des Territoires et des Espèces Remarquables ou Sensibles)
LIFE03 NAT/F/000100	France	France	LPO (Ligue pour la Protection des Oiseaux), France
LIFE03 NAT/F/000100	France	France	Parc National du Mercantour, France
LIFE03 NAT/F/000100	France	France	Parc National de la Vanoise, France
LIFE03 NAT/F/000100	Italy	France	Nationalparkrat Hohe Tauern, Austria Parco Naturale Alpi Marittime, Italy
LIFE03 NAT/F/000100	Italy	France	Parco Nazionale Gran Paradiso, Italy
LIFE03 NAT/F/000100	Italy	France	Parco Nazionale dello Stelvio, Italy
LIFE03 NAT/F/000101	France	France	Conseil Supérieur de la Pêche, France
LIFE03 NAT/F/000101	France	France	Fédération de la Corse pour la Pêche et la Protection des Milieux Aquatiques
LIFE03 NAT/F/000101	France	France	Office de l’Environnement de la Corse, France
LIFE03 NAT/F/000101	France	France	Office National de la Chasse et de la Faune Sauvage, France
LIFE03 NAT/F/000101	France	France	Office National des Forêts, France
LIFE03 NAT/F/000101	France	France	Parc Naturel Régional de la Corse, France
LIFE03 NAT/F/000102	France	France	Alpes de Lumière, France
LIFE03 NAT/F/000102	France	France	Centre d’Etude Biologique de Chizé (CNRS-CEBC), France
LIFE03 NAT/F/000102	France	France	Conservatoire et Etudes des Ecosystèmes de Provence
LIFE03 NAT/F/000103	France	France	Centre National d'Informations Toxicologiques Vétérinaires (CNITV), France
LIFE03 NAT/F/000103	France	France	Centre Ornithologique Rhône-Alpes (CORA), France
LIFE03 NAT/F/000103	France	France	CNRS Délégation Paris B/Institut d'Ecologie Fondamentale, France
LIFE03 NAT/F/000103	France	France	Conservatoire Etudes des Ecosystèmes de Provence (CEEP), France
LIFE03 NAT/F/000103	France	France	Ligue pour la Protection des Oiseaux
LIFE03 NAT/F/000103	France	France	LPO Aude, France
LIFE03 NAT/F/000103	France	France	Parc Naturel Régional du Lubéron, France
LIFE03 NAT/F/000103	France	France	Syndicat Mixte des Gorges du Gardon (SMGG), France
LIFE03 NAT/F/000104	France	France	Office de l’Environnement de la Corse
LIFE03 NAT/F/000104	France	France	Parc National de Port-Cros
LIFE03 NAT/F/000104	France	France	Parc Naturel Régional de Corse
LIFE03 NAT/F/000104	France	France	Université de Corse
LIFE03 NAT/F/000104	France	France	WWF France
LIFE03 NAT/F/000105	France	France	Institut Méditerranéen d’Ecologie et de Paléoécologie (IMEP)
LIFE03 NAT/F/000105	France	France	Ligue pour la Protection des Oiseaux Délégation Provence Alpes Côte d'Azur
LIFE03 NAT/F/000105	France	France	Parc national de Port-Cros (PNPC)
LIFE03 NAT/FIN/000034	Finland	Finland	Joensuun yliopisto, Finland
LIFE03 NAT/FIN/000034	Finland	Finland	Metsähallitus Laatumaa, Finland
LIFE03 NAT/FIN/000034	Finland	Finland	Metsähallitus, Etelä-Suomen luontopalvelut
LIFE03 NAT/FIN/000034	Finland	Finland	Metsähallitus, Metsätalous, Finland
LIFE03 NAT/FIN/000034	Finland	Finland	Metsähallitus-Lapin luontopalvelut, Finland
LIFE03 NAT/FIN/000034	Finland	Finland	Metsähallitus-Pohjanmaa Kainuun luontopalvelut, Finland
LIFE03 NAT/FIN/000034	Finland	Finland	Puolustusvoimat-Karjalan prikaati, Finland
LIFE03 NAT/FIN/000034	Finland	Finland	Suomen WWF, Finland
LIFE03 NAT/FIN/000034	Finland	Finland	UPM-Kymmene, Finland
LIFE03 NAT/FIN/000035	Finland	Finland	Finnish Forest Research Institute
LIFE03 NAT/FIN/000035	Finland	Finland	Joensuun yliopisto
LIFE03 NAT/FIN/000035	Finland	Finland	Pohjois-Karjalan ympäristökeskus
LIFE03 NAT/FIN/000036	Finland	Finland	Metsähallitus luonnonsuojelu Itä Suomen luontopalvelut, Finland
LIFE03 NAT/FIN/000036	Finland	Finland	Metsähallitus metsätalous Itä Suomen alue, Finland
LIFE03 NAT/FIN/000036	Finland	Finland	North Karelia Regional Environment Centre
LIFE03 NAT/FIN/000039	Finland	Finland	Birdlife Suomi, Finland
LIFE03 NAT/FIN/000039	Finland	Finland	Central Uusimaa water protection municipality coalition, Finland
LIFE03 NAT/FIN/000039	Finland	Finland	City of Espoo, Finland
LIFE03 NAT/FIN/000039	Finland	Finland	City of Helsinki, Finland
LIFE03 NAT/FIN/000039	Finland	Finland	Finnish Environment Institute, Finland
LIFE03 NAT/FIN/000039	Finland	Finland	Finnish road administration-South-East Finland region, Finland
LIFE03 NAT/FIN/000039	Finland	Finland	Finnish road administration-Uusimaa region, Finland
LIFE03 NAT/FIN/000039	Finland	Finland	Kymi Game Management District, Finland
LIFE03 NAT/FIN/000039	Finland	Finland	Metsähallitus-Laatumaa, Finland
LIFE03 NAT/FIN/000039	Finland	Finland	Metsähallitus-South Finland Natural Heritage Services, Finland
LIFE03 NAT/FIN/000039	Finland	Finland	South-East Finland Regional Environment Centre, Finland
LIFE03 NAT/FIN/000039	Finland	Finland	Uudenmaan ympäristökeskus
LIFE03 NAT/FIN/000039	Finland	Finland	Uusimaa Game Management Distric, Finland
LIFE03 NAT/FIN/000039	Finland	Finland	WWF Suomi, Finland
LIFE03 NAT/GR/000089	Greece	Greece	6th federation of Macedonia Threace Epirus S.A., Greece
LIFE03 NAT/GR/000089	Greece	Greece	Civil Society for the Protection of Natural Environment and Wildlife (Arcturos), Greece
LIFE03 NAT/GR/000089	Greece	Greece	The Ministry of Food and Agriculture Development, Greece
LIFE03 NAT/GR/000091	Greece	Greece	Hellenic Ornithological Society, Greece
LIFE03 NAT/GR/000091	Greece	Greece	The Ministry of Food and Agriculture Development, Greece
LIFE03 NAT/GR/000091	Greece	Greece	University of Crete Natural History Museum of Crete, Greece
LIFE03 NAT/GR/000091	United Kingdom	Greece	Royal Society for the Protection of Birds (RSPB), United Kingdom
LIFE03 NAT/GR/000092	Greece	Greece	Endiaitina, Greece
LIFE03 NAT/GR/000092	Greece	Greece	Municipality of Edessa, Greece
LIFE03 NAT/GR/000092	Greece	Greece	National Agricultural Research Foundation/Forest Research Institute (NAGREF/FRI), Greece
LIFE03 NAT/GR/000092	Greece	Greece	Pella Development Agency, Greece
LIFE03 NAT/GR/000092	Greece	Greece	Prefecture of Pella, Greece
LIFE03 NAT/GR/000093	Greece	Greece	The Goulandris Natural History Museum/Greek Biotope Wetland Centre, Greece
LIFE03 NAT/GR/000093	Greece	Greece	The Holy Community of Mount Athos, Greece
LIFE03 NAT/GR/000093	Greece	Greece	The Ministry of Food and Agriculture Development, Greece
LIFE03 NAT/H/000167	Hungary	Hungary	Duna-Ipoly National Park Authority
LIFE03 NAT/IRL/000107	Ireland	Ireland	BirdWatch Ireland
LIFE03 NAT/IT/000109	Italy	Italy	Provincia di Pavia
LIFE03 NAT/IT/000112	Italy	Italy	Comune di Somaglia
LIFE03 NAT/IT/000112	Italy	Italy	WWF Sezione Lombardia, Italy
LIFE03 NAT/IT/000113	Italy	Italy	Consorzio Parco Lombardo della Valle del Ticino
LIFE03 NAT/IT/000113	Italy	Italy	Oglio Sud Park, Italy
LIFE03 NAT/IT/000119	Italy	Italy	Parco Regionale dei Colli Euganei
LIFE03 NAT/IT/000131	Italy	Italy	Parco Nazionale Dolomiti Bellunesi
LIFE03 NAT/IT/000134	Italy	Italy	Bari University-Botanical Garden Museum, Italy
LIFE03 NAT/IT/000134	Italy	Italy	Comune di Palagianello
LIFE03 NAT/IT/000134	Italy	Italy	Comunità Montana Murgia Tarantina, Italy
LIFE03 NAT/IT/000134	Italy	Italy	Ecoazioni snc, Italy
LIFE03 NAT/IT/000134	Italy	Italy	Terre del Mediterraneo, Italy
LIFE03 NAT/IT/000134	Italy	Italy	University of Urbino-Faculty of Sciences, Italy
LIFE03 NAT/IT/000137	Italy	Italy	Ascoli Piceno Province, Italy
LIFE03 NAT/IT/000137	Italy	Italy	Campobasso Province, Italy
LIFE03 NAT/IT/000137	Italy	Italy	Isernia Province, Italy
LIFE03 NAT/IT/000137	Italy	Italy	L’Aquila Province, Italy
LIFE03 NAT/IT/000137	Italy	Italy	Pescara Province, Italy
LIFE03 NAT/IT/000137	Italy	Italy	Provincia di Chieti
LIFE03 NAT/IT/000137	Italy	Italy	Teramo Province, Italy
LIFE03 NAT/IT/000139	Italy	Italy	Ente Regionale per i Servizi all'Agricoltura e alle Foreste
LIFE03 NAT/IT/000141	Italy	Italy	Azienda Regionale Veneto Agricoltura
LIFE03 NAT/IT/000141	Italy	Italy	Servizi Forestali PD/RO, Italy
LIFE03 NAT/IT/000141	Italy	Italy	Servizi Forestali TV/VE, Italy
LIFE03 NAT/IT/000147	Italy	Italy	Alto Garda Bresciano Park Mountain Community, Italy
LIFE03 NAT/IT/000147	Italy	Italy	Regione LombardiaEnte Regionale per i Servzi all'Agricoltura e alle Foreste
LIFE03 NAT/IT/000148	Italy	Italy	Consorzio Mediterraneo s.c.a.r.l.
LIFE03 NAT/IT/000148	Italy	Italy	ICRAM (Istituto Centrale per la Ricerca Applicata al Mare), Italy
LIFE03 NAT/IT/000148	Italy	Italy	Università di Genova, Italy
LIFE03 NAT/IT/000151	Italy	Italy	Ente Parco Naturale Regionale Sirente-Velino
LIFE03 NAT/IT/000160	Italy	Italy	Comune di Morino Riserva Naturale Zompo lo Schioppo
LIFE03 NAT/IT/000160	Italy	Italy	Comune di Pettorano sul Gizio-Riserva naturale Monte Genzana Alto Gizio, Italy
LIFE03 NAT/IT/000160	Italy	Italy	Parco Regionale dei Monti Simbruini, Italy
LIFE03 NAT/IT/000160	Italy	Italy	Università della Tuscia-Dipartimento di tecnologie, ingegneria e scienze dell’ambiente e delle foreste (DAF), Italy
LIFE03 NAT/IT/000163	Italy	Italy	AGCI Agrital (formerly AGCI Pesca), Italy
LIFE03 NAT/IT/000163	Italy	Italy	Centro Turistico Studentesco (CTS), Italy
LIFE03 NAT/IT/000163	Italy	Italy	Comitato Regionale Siciliano
LIFE03 NAT/IT/000163	Italy	Italy	Ente Gestore Riserva Isola di Lampedusa, Italy
LIFE03 NAT/IT/000163	Italy	Italy	Legambiente
LIFE03 NAT/IT/000163	Italy	Italy	Provincia Regionale di Agrigento
LIFE03 NAT/IT/000163	Italy	Italy	Telespazio, Italy
LIFE03 NAT/IT/000163	Italy	Italy	Università di Torino, Italy
LIFE03 NAT/LV/000081	Latvia	Latvia	SIA Vides Filmu Studija /Wildlife & Environmental Film Productions / (VFS), Latvia
LIFE03 NAT/LV/000081	Latvia	Latvia	Spilas Ltd., Latvia
LIFE03 NAT/LV/000081	Latvia	Latvia	State Joint Stock Company “Latvian State Forests”, Latvia
LIFE03 NAT/LV/000081	Latvia	Latvia	WWF, Latvia
LIFE03 NAT/LV/000081	Netherlands	Latvia	Flaxfield Nature Consultancy, Netherlands
LIFE03 NAT/LV/000081	Netherlands	Latvia	Lare Herbivore Foundation (LHF), Netherlands
LIFE03 NAT/LV/000082	Latvia	Latvia	Latvian Fund for Nature, Latvia
LIFE03 NAT/LV/000082	Latvia	Latvia	Municipality of Gaujiena, Latvia
LIFE03 NAT/LV/000082	Latvia	Latvia	Municipality of Vireši, Latvia
LIFE03 NAT/LV/000082	Latvia	Latvia	State Joint Stock Company “Latvian State Forests”, Latvia
LIFE03 NAT/LV/000082	Latvia	Latvia	Vides Filmu Studija, Latvia
LIFE03 NAT/LV/000082	Latvia	Latvia	Vidzeme Development Agency, Latvia
LIFE03 NAT/LV/000082	Latvia	Latvia	Zaubes kooperatīvs, Latvia
LIFE03 NAT/LV/000083	Latvia	Latvia	Aiviekste State Department of Land Reclamation Systems (ASDLRS), Latvia
LIFE03 NAT/LV/000083	Latvia	Latvia	Barkava Municipality, Latvia
LIFE03 NAT/LV/000083	Latvia	Latvia	Berzpils Municipality, Latvia
LIFE03 NAT/LV/000083	Latvia	Latvia	Gaigalava Municipality, Latvia
LIFE03 NAT/LV/000083	Latvia	Latvia	Indrani Municipality, Latvia
LIFE03 NAT/LV/000083	Latvia	Latvia	Lazdukalns Municipality, Latvia
LIFE03 NAT/LV/000083	Latvia	Latvia	Madona Regional Council, Latvia
LIFE03 NAT/LV/000083	Latvia	Latvia	Nagli Municipality, Latvia
LIFE03 NAT/LV/000083	Latvia	Latvia	Osupe Municipality, Latvia
LIFE03 NAT/LV/000083	Latvia	Latvia	Rezekne Regional Council, Latvia
LIFE03 NAT/LV/000083	Latvia	Latvia	Rugaji Municipality, Latvia
LIFE03 NAT/LV/000083	Latvia	Latvia	Teici Nature Reserve, Latvia
LIFE03 NAT/P/000013	Portugal	Poland	Câmara Municipal do Nordeste, Portugal
LIFE03 NAT/P/000013	Portugal	Poland	Direcção Regional de Florestas Secretaria Regional do Ambiente e Recursos Naturais, Portugal
LIFE03 NAT/P/000013	Portugal	Poland	Secretaria Regional do Ambiente, Portugal
LIFE03 NAT/P/000013	Portugal	Poland	Sociedade Portuguesa para a Estudo das Aves, Portugal
LIFE03 NAT/P/000013	Portugal	Poland	Universidade dos Açores, Portugal
LIFE03 NAT/P/000013	United Kingdom	Poland	Royal Society for the Protection of Birds (RSPB), United Kingdom
LIFE03 NAT/P/000014	Portugal	Poland	Fundação para a Protecção e Gestão Ambiental das Salinas do Samouco, Portugal
LIFE03 NAT/P/000018	Portugal	Poland	ACARAC, Portugal
LIFE03 NAT/P/000018	Portugal	Poland	Câmara Municipal de Évora, Portugal
LIFE03 NAT/P/000018	Portugal	Poland	Câmara Municipal de Montemor o Novo, Portugal
LIFE03 NAT/P/000018	Portugal	Poland	CEBV FCUL, Portugal
LIFE03 NAT/P/000018	Portugal	Poland	Comenda, Portugal
LIFE03 NAT/P/000018	Portugal	Poland	ERENA, Portugal
LIFE03 NAT/P/000018	Portugal	Poland	FALVES, Portugal
LIFE03 NAT/P/000018	Portugal	Poland	Figueiredo, Portugal
LIFE03 NAT/P/000018	Portugal	Poland	Gonzalez, Portugal
LIFE03 NAT/P/000018	Portugal	Poland	ICNF(Instituto da Conservação da Natureza e das Florestas), Portugal
LIFE03 NAT/P/000018	Portugal	Poland	Lince, Portugal
LIFE03 NAT/P/000018	Portugal	Poland	LPMA, Portugal
LIFE03 NAT/P/000018	Portugal	Poland	Monfurado, Portugal
LIFE03 NAT/P/000018	Portugal	Poland	Padeira, Portugal
LIFE03 NAT/P/000018	Portugal	Poland	Sousa, Portugal
LIFE03 NAT/P/000018	Portugal	Poland	Universidade de Évora, Portugal
LIFE03 NAT/P/000018	Portugal	Poland	Vacas, Portugal
LIFE03 NAT/RO/000026	Romania	Romania	ECOS Youth Organisation, Romania
LIFE03 NAT/RO/000026	Romania	Romania	Tulcea Environment Protection Agency, Romania
LIFE03 NAT/RO/000027	Romania	Romania	Forest Research and Management Institute (ICAS), Romania
LIFE03 NAT/RO/000027	Romania	Romania	Forest State Administration of Maramures County, Romania
LIFE03 NAT/RO/000032	Romania	Romania	Piatra Craiului National Park, Romania
LIFE03 NAT/S/000070	Sweden	Sweden	Länsstyrelsen Jämtlands län
LIFE03 NAT/S/000070	Sweden	Sweden	Skogsvårdsstyrelsen Mellannorrland (Mellannorrland Regional Forestry Board)
LIFE03 NAT/S/000073	Iceland	Sweden	University of Iceland
LIFE03 NAT/S/000073	Norway	Sweden	Norwegian Institute for Nature Research (NINA)
LIFE03 NAT/S/000073	Sweden	Sweden	Finnish Forestry Research Institute (FFRI)
LIFE03 NAT/S/000073	Sweden	Sweden	Finnish Park and Forest Service (PFS)
LIFE03 NAT/S/000073	Sweden	Sweden	Fjällhästen
LIFE03 NAT/S/000073	Sweden	Sweden	Fjällräven AB
LIFE03 NAT/S/000073	Sweden	Sweden	Jämtlands Länsstyrelse (County Administrative Board of Jämtland), Sweden
LIFE03 NAT/S/000073	Sweden	Sweden	Lapplandsafari AB
LIFE03 NAT/S/000073	Sweden	Sweden	Norrbottens Länsstyrelse (County Administrative Board of Norrbotten), Sweden
LIFE03 NAT/S/000073	Sweden	Sweden	Ramundberget Alpina AB
LIFE03 NAT/S/000073	Sweden	Sweden	Stockholm University
LIFE03 NAT/S/000073	Sweden	Sweden	Swedish Environment Protection Agency (SEPA, Naturvårdsverket), Sweden
LIFE03 NAT/S/000073	Sweden	Sweden	Swedish National Veterinary Institute (NVI)
LIFE03 NAT/S/000073	Sweden	Sweden	Swedish University of Agricultural Sciences (SLU)
LIFE03 NAT/S/000073	Sweden	Sweden	Västerbottens Länsstyrelse (County Administrative Board of Västerbotten), Sweden
LIFE03 NAT/SK/000096	Slovakia	Slovakia	Municipality of Sväty Jur, Slovak Republic
LIFE03 NAT/SK/000096	Slovakia	Slovakia	Slovak Land Fund (SPF)
LIFE03 NAT/SK/000096	Slovakia	Slovakia	Slovak Water Management Enterprise (SVP-OZ)
LIFE03 NAT/SK/000096	Slovakia	Slovakia	State Nature Conservancy of the Slovak Republic (SOP SR)
LIFE03 NAT/SK/000096	Sweden	Slovakia	APOP Association of Industry and Nature Conservation
LIFE03 NAT/SK/000097	Austria	Slovakia	National park Donauauen (Austria)
LIFE03 NAT/SK/000097	Slovakia	Slovakia	BROZ - Regional Association for Nature Conservation and Sustainable Development
LIFE03 NAT/SK/000097	Slovakia	Slovakia	State Nature Conservancy of Slovak Republic, SK
LIFE03 NAT/SK/000098	Slovakia	Slovakia	Raptor Protection of Slovakia / Ochrana dravcov na Slovensku
LIFE03 NAT/SK/000098	Slovakia	Slovakia	State Nature Conservancy of Slovak Republic (SNC SR)
LIFE03 NAT/SK/000098	Slovakia	Slovakia	West Slovakian Power Company (ZSE)
LIFE03 NAT/SLO/000076	Italy	Slovenia	Delta Po Regional Park, Italy
LIFE03 NAT/SLO/000076	Slovenia	Slovenia	Orinthological Association IXOBRYCHUS, Slovenia
LIFE03 NAT/SLO/000076	Slovenia	Slovenia	Soline, Pridelava soli d.o.o.
LIFE03 NAT/SLO/000076	Slovenia	Slovenia	Zavod RS za varstvo narave, OE Piran, Slovenia
LIFE03 NAT/SLO/000077	Slovenia	Slovenia	DOPPSBirdLife Slovenia
LIFE03 NAT/SLO/000077	Slovenia	Slovenia	Ministry for Environment and Spatial Planning of republic of Slovenia (Co-financier)
LIFE03 NAT/SLO/000077	Slovenia	Slovenia	Municipality of Cerknica, Slovenia (Partner)
LIFE03 NAT/SLO/000077	Slovenia	Slovenia	Municipality of Ljubljana, Slovenia (Partner)
LIFE03 NAT/SLO/000077	Slovenia	Slovenia	Municipality of Postojna, Slovenia (co-financier)
LIFE03 NAT/UK/000042	United Kingdom	United Kingdom	Butterfly Conservation, United Kingdom
LIFE03 NAT/UK/000042	United Kingdom	United Kingdom	Cornwall Wildlife Trust, United Kingdom
LIFE03 NAT/UK/000042	United Kingdom	United Kingdom	English Nature, United Kingdom
LIFE03 NAT/UK/000042	United Kingdom	United Kingdom	Environment Agency, United Kingdom
LIFE03 NAT/UK/000042	United Kingdom	United Kingdom	Highways Agency, United Kingdom
LIFE03 NAT/UK/000044	United Kingdom	United Kingdom	Countryside Council for Wales, United Kingdom
LIFE03 NAT/UK/000044	United Kingdom	United Kingdom	Derbyshire Wildlife Trust, United Kingdom
LIFE03 NAT/UK/000044	United Kingdom	United Kingdom	English Nature (Peak District), United Kingdom
LIFE03 NAT/UK/000044	United Kingdom	United Kingdom	English Nature, United Kingdom
LIFE03 NAT/UK/000044	United Kingdom	United Kingdom	Forest Enterprise, United Kingdom
LIFE03 NAT/UK/000044	United Kingdom	United Kingdom	National Trust, United Kingdom
LIFE03 NAT/UK/000044	United Kingdom	United Kingdom	Woodland Trust (Wye Valley), United Kingdom
LIFE03 NAT/UK/000044	United Kingdom	United Kingdom	WWF, United Kingdom
LIFE03 NAT/UK/000044	United Kingdom	United Kingdom	Wye Valley AONB Office (Wye Valley), United Kingdom
LIFE04 NAT/AT/000001	Austria	Austria	Amt der Burgenländischen Landesregierung, Abt. 5, Hptref. Natur- und Umweltschutz Direktion für Wasserwesen - Szombathely
LIFE04 NAT/AT/000001	Austria	Austria	Amt der Burgenländischen Landesregierung, Abt. 9, Hptref. Wasserbau und Abfallwirtschaft
LIFE04 NAT/AT/000001	Austria	Austria	Amt der Steiermärkischen Landesregierung, Fachabteilung 13C Naturschutz
LIFE04 NAT/AT/000001	Austria	Austria	Amt der Steiermärkischen Landesregierung, Fachabteilung 19B
LIFE04 NAT/AT/000001	Austria	Austria	E-Werk Maierhofer
LIFE04 NAT/AT/000001	Austria	Austria	E-Werk Neudau - Kottulinsky KG
LIFE04 NAT/AT/000001	Austria	Austria	Gemeinde Loipersdorf-Kitzladen
LIFE04 NAT/AT/000001	Austria	Austria	Karl Großschedl Mühle und Sägewerk
LIFE04 NAT/AT/000001	Austria	Austria	Nationalpark Örség
LIFE04 NAT/AT/000001	Austria	Austria	Schutzwasserwirtschaft und Bodenhaushalt
LIFE04 NAT/AT/000001	Austria	Austria	Stadtgemeinde Fürstenfeld
LIFE04 NAT/AT/000001	Austria	Austria	Weideverein Ramsargebiet Lafnitztal
LIFE04 NAT/AT/000001	Hungary	Austria	BirdLife Ungarn
LIFE04 NAT/AT/000001	Hungary	Austria	WWF Ungarn
LIFE04 NAT/AT/000002	Austria	Austria	Amt der Niederösterreichischen Landesregierung - Abteilung Naturschutz
LIFE04 NAT/AT/000002	Austria	Austria	Naturschutzbund, Austria
LIFE04 NAT/AT/000002	Austria	Austria	Ökokreis, Austria
LIFE04 NAT/AT/000003	Austria	Austria	Land Oberösterreich
LIFE04 NAT/AT/000003	Austria	Austria	Naturschutzbund Oberösterreich, Austria
LIFE04 NAT/AT/000003	Germany	Austria	Landesbund für Vogelschutz in Bayern e.V., Germany
LIFE04 NAT/AT/000003	Germany	Austria	Landkreis Passau, Germany
LIFE04 NAT/AT/000003	Germany	Austria	Stadt Passau, Germany
LIFE04 NAT/AT/000003	Germany	Austria	Umweltministerium Bayern, Germany
LIFE04 NAT/AT/000006	Austria	Austria	Amt der Niederösterreichischen Landesregierung, Abt Wasserbau - Bundeswasserbauverwaltung
LIFE04 NAT/AT/000006	Austria	Austria	VERBUND-Austrian Hydro Power AG, Austria
LIFE04 NAT/BE/000010	Belgium	Belgium	Natuurpunt Beheer v.z.w.
LIFE04 NAT/BE/000010	Belgium	Belgium	Toerisme Oud-Turnhout vzw, Belgium
LIFE04 NAT/CY/000013	Cyprus	Cyprus	Atlantis Consulting Cyprus Ltd
LIFE04 NAT/CY/000013	Cyprus	Cyprus	Department of Fisheries and Marine Research, Cyprus
LIFE04 NAT/CY/000013	Cyprus	Cyprus	Environment Service, Ministry of Agriculture Natural Resources and Environment
LIFE04 NAT/CY/000013	Cyprus	Cyprus	Forestry Departement (MANRE), Cyprus
LIFE04 NAT/CY/000013	Cyprus	Cyprus	Game Fund Service (MOI), Cyprus
LIFE04 NAT/CY/000013	Greece	Cyprus	Greek Biotope Wetland Center (EKBY), Greece
LIFE04 NAT/CY/000013	Greece	Cyprus	National and Kapodistrian University of Athens, Greece
LIFE04 NAT/CY/000013	Greece	Cyprus	OIKOS-Nature Management Ltd, Greece
LIFE04 NAT/CZ/000015	Czech Republic	Czech Republic	The local Chapter of Czech Union for Nature Conservation
LIFE04 NAT/DE/000025	Germany	Germany	Anglerverein Leopoldshafen e.V., Germany
LIFE04 NAT/DE/000025	Germany	Germany	Anglerverein Linkenheim-Hochstetten e.V., Germany
LIFE04 NAT/DE/000025	Germany	Germany	BUND-Ortsverband Rheinstetten, Germany
LIFE04 NAT/DE/000025	Germany	Germany	Forschungszentrum Karlsruhe–Institut für Angewandte Informatik, Germany
LIFE04 NAT/DE/000025	Germany	Germany	Gemeinde Dettenheim, Germany
LIFE04 NAT/DE/000025	Germany	Germany	Gemeinde Eggenstein-Leopoldshafen, Germany
LIFE04 NAT/DE/000025	Germany	Germany	Gemeinde Linkenheim-Hochstetten, Germany
LIFE04 NAT/DE/000025	Germany	Germany	Naturschutzbund Deutschland (NABU)-Ortsgruppe Karlsruhe, Germany
LIFE04 NAT/DE/000025	Germany	Germany	Naturschutzzentrum Karlsruhe-Rappernwört (NAZ), Germany
LIFE04 NAT/DE/000025	Germany	Germany	Regierungspräsidium Freiburg-Forstpolitik, Germany
LIFE04 NAT/DE/000025	Germany	Germany	Regierungspräsidium Karlsruhe, Referat 56 Naturschutz und Landschaftspflege
LIFE04 NAT/DE/000025	Germany	Germany	Regierungspräsidium Karlsruhe-Gewässer I. Ordnung-Hochwasserschutz und Planung, Germany
LIFE04 NAT/DE/000025	Germany	Germany	Regierungspräsidium Karlsruhe-Höhere Fischereibehörde, Germany
LIFE04 NAT/DE/000025	Germany	Germany	Sportfischervereinigung Eggenstein e.V., Germany
LIFE04 NAT/DE/000025	Germany	Germany	Stadt Karlsruhe-Umweltamt, Germany
LIFE04 NAT/DE/000025	Germany	Germany	Stadt Philippsburg, Germany
LIFE04 NAT/DE/000025	Germany	Germany	Stadt Rheinstetten, Germany
LIFE04 NAT/DE/000025	Germany	Germany	Verein für Vogel- und Naturschutz Dettenheim 1988 e.V. (VVND), Germany
LIFE04 NAT/DE/000028	Denmark	Germany	Amphi Consult, Denmark
LIFE04 NAT/DE/000028	Denmark	Germany	Copenhagen Zoo, Denmark
LIFE04 NAT/DE/000028	Denmark	Germany	Danish Forest and Nature Agency Fyns Amt, Denmark
LIFE04 NAT/DE/000028	Denmark	Germany	Storstrøms Amt, Denmark
LIFE04 NAT/DE/000028	Germany	Germany	Landesamt für Natur und Umwelt Schleswig Holstein, Germany
LIFE04 NAT/DE/000028	Germany	Germany	Stiftung Naturschutz Schleswig Holstein, Germany
LIFE04 NAT/DE/000028	Latvia	Germany	Latgale Ecological Society, Latvia
LIFE04 NAT/DK/000020	Denmark	Denmark	Aarhus County (Partner until 31/12/2006), Denmark
LIFE04 NAT/DK/000020	Denmark	Denmark	Fyn County (Partner until 31/12/2006), Denmark
LIFE04 NAT/DK/000020	Denmark	Denmark	Ministry of Environment, Danish Forest and Nature Agency
LIFE04 NAT/DK/000020	Denmark	Denmark	Viborg County (Partner until 31/12/2006), Denmark
LIFE04 NAT/DK/000022	Denmark	Denmark	Danish Nature Agency, District Fyn
LIFE04 NAT/EE/000070	Denmark	Estonia	Environmental Centre of Aarhus, Denmark
LIFE04 NAT/EE/000070	Denmark	Estonia	Vejle County, Denmark
LIFE04 NAT/EE/000070	Estonia	Estonia	Haanja Municipality, Estonia
LIFE04 NAT/EE/000070	Estonia	Estonia	Haanja Nature Park, Estonia
LIFE04 NAT/EE/000070	Estonia	Estonia	Otepää Nature Park, Estonia
LIFE04 NAT/EE/000070	Estonia	Estonia	Rouge Municipality, Estonia
LIFE04 NAT/EE/000070	Estonia	Estonia	State Nature Conservation Centre, Estonia
LIFE04 NAT/EE/000070	Estonia	Estonia	The Ministry of the Environment of the Republic of Estonia
LIFE04 NAT/EE/000070	Finland	Estonia	North Karelia Regional Environment Centre, Finland
LIFE04 NAT/EE/000072	Estonia	Estonia	Environmental Board, Estonia
LIFE04 NAT/EE/000072	Estonia	Estonia	Estonian Ornithological Society
LIFE04 NAT/EE/000072	Estonia	Estonia	Ministry of Environment, Estonia
LIFE04 NAT/EE/000072	Estonia	Estonia	NGO Eagle Club, Estonia
LIFE04 NAT/EE/000072	Estonia	Estonia	Private Forest Association, Estonia
LIFE04 NAT/EE/000073	Estonia	Estonia	Educational Society Edu, Estonia
LIFE04 NAT/EE/000073	Estonia	Estonia	Hiiumaa County Environmental Department, Estonia
LIFE04 NAT/EE/000073	Estonia	Estonia	Hiiumaa Forest Society, Estonia
LIFE04 NAT/EE/000073	Estonia	Estonia	Hiiumaa Protected Areas Administration
LIFE04 NAT/EE/000073	Estonia	Estonia	Island and Coast Research Centre Arhipelaag, Estonia
LIFE04 NAT/EE/000073	Estonia	Estonia	Kõpu Boarding School, Estonia
LIFE04 NAT/EE/000073	Estonia	Estonia	Korgessaare Municipality Government, Estonia
LIFE04 NAT/EE/000073	Estonia	Estonia	State Forest Management Centre, Estonia
LIFE04 NAT/ES/000031	Spain	Spain	Departamento de Medio Ambiente y Ordenación del Territorio del Gobierno Vasco
LIFE04 NAT/ES/000033	Spain	Spain	Gobierno de Aragón. Dirección General de Desarrollo Sostenible y Biodiversidad. Departamento de Medio Ambiente
LIFE04 NAT/ES/000034	Spain	Spain	Dirección General de Desarrollo Sostenible y Biodiversidad. Gobierno de Aragón
LIFE04 NAT/ES/000034	Spain	Spain	Endesa, Spain
LIFE04 NAT/ES/000034	Spain	Spain	REE, Spain
LIFE04 NAT/ES/000035	Spain	Spain	Consejería de Agricultura y Agua
LIFE04 NAT/ES/000035	Spain	Spain	Museo de la Ciencia y del Agua de la Ciudad de Murcia, Spain
LIFE04 NAT/ES/000035	Spain	Spain	Universidad de Murcia, Spain
LIFE04 NAT/ES/000036	Spain	Spain	Consejería de Medio Ambiente de la Junta de Castilla y León.- Servicio de Espacios Naturales y Especies Protegidas
LIFE04 NAT/ES/000043	Spain	Spain	Consejería de Industria, Energía y Medio Ambiente
LIFE04 NAT/ES/000044	Spain	Spain	Ayuntamiento de Valencia. Concejalia de Dehesa-Albufera
LIFE04 NAT/ES/000048	Spain	Spain	Ayuntamiento de Sueca, Spain
LIFE04 NAT/ES/000048	Spain	Spain	Consellería de Territorio y Vivienda. Dirección General de Planificación y Ordenación
LIFE04 NAT/ES/000049	Spain	Spain	Sociedad Española de Ornitología, SEO/BirdLife
LIFE04 NAT/ES/000056	Spain	Spain	Andalusian Hunters Federation, Spain
LIFE04 NAT/ES/000056	Spain	Spain	Fundación Gypaetus
LIFE04 NAT/ES/000056	Spain	Spain	Junta de Andalucía, Spain
LIFE04 NAT/ES/000059	Spain	Spain	Ayuntamiento de Pals, Spain
LIFE04 NAT/ES/000059	Spain	Spain	Ayuntamiento de Torroella de Montgrí
LIFE04 NAT/ES/000059	Spain	Spain	Departement de Medi Ambient-Generalitat de Catalunya, Spain
LIFE04 NAT/ES/000059	Spain	Spain	Fundació Territori i Paisatge de Caixa de Catalunya, Spain
LIFE04 NAT/ES/000064	Spain	Spain	Exmo. Cabildo de Tenerife. Area de Medio Ambiente y Paisaje. Servicio Técnico de Gestión Territorial y Ambiental
LIFE04 NAT/ES/000064	Spain	Spain	University of La Laguna, Spain
LIFE04 NAT/ES/000067	Spain	Spain	Cabildo de Fuerteventura, Spain
LIFE04 NAT/ES/000067	Spain	Spain	Fundación Canaria Instituto de Investigación y Ciencia de Puerto del Rosario
LIFE04 NAT/ES/000067	Spain	Spain	UNELCO-ENDESA, Spain
LIFE04 NAT/FI/000076	Finland	Finland	Metsähallitus (South Finland Natural Heritage Services)
LIFE04 NAT/FI/000076	Finland	Finland	North Häme Game District, Finland
LIFE04 NAT/FI/000076	Finland	Finland	Pirkanmaan ympäristökeskus (Pirkanmaa Regional Environment Centre)
LIFE04 NAT/FI/000076	Finland	Finland	Satakunta Game District, Finland
LIFE04 NAT/FI/000078	Finland	Finland	Kainuun liitto, Finland
LIFE04 NAT/FI/000078	Finland	Finland	Metsähallitus, Pohjanmaan luontopalvelut
LIFE04 NAT/FI/000078	Finland	Finland	Metsähallitus-Länsi-Lapin metsätalous, Finland
LIFE04 NAT/FI/000078	Finland	Finland	Metsäntutkimuslaitos-Muhoksen tutkimusasema, Finland
LIFE04 NAT/FR/000079	France	France	Agir pour la Sauvegarde des Territoires et Espèces Remarquables ou Sensibles (ASTER), France
LIFE04 NAT/FR/000079	France	France	AVENIR, France
LIFE04 NAT/FR/000079	France	France	Communauté de Communes Rhône-Crussol, France
LIFE04 NAT/FR/000079	France	France	Commune de Crest-Voland, France
LIFE04 NAT/FR/000079	France	France	Commune de Pellafol, France
LIFE04 NAT/FR/000079	France	France	Conseil Général de l’Ardèche, France
LIFE04 NAT/FR/000079	France	France	Conservatoire Rhône-Alpes des Espaces Naturels (CREN), France
LIFE04 NAT/FR/000079	France	France	La Communauté de Communes du Bassin Bellegardien, France
LIFE04 NAT/FR/000079	France	France	La Communauté de Communes du Pays de Gex, France
LIFE04 NAT/FR/000079	France	France	La Communauté de Communes du Pays de Mézenc, France
LIFE04 NAT/FR/000079	France	France	Office National des Forêts (ONF) Rhône-Alpes
LIFE04 NAT/FR/000079	France	France	Parc Naturel Régional de la Chartreuse, France
LIFE04 NAT/FR/000079	France	France	Parc Naturel Régional des Monts d’Ardèche, France
LIFE04 NAT/FR/000079	France	France	Parc Naturel Régional du Haut-Jura, France
LIFE04 NAT/FR/000079	France	France	Parc Naturel Régional du Massif des Bauges, France
LIFE04 NAT/FR/000079	France	France	SUACI/GIS Alpes du Nord, France
LIFE04 NAT/FR/000079	France	France	Syndicat Intercommunal à la Carte de la Vallée d’Abondance (SICVA), France
LIFE04 NAT/FR/000079	France	France	Syndicat Intercommunal pour la Réhabilitation de l'Etang de Crosagny (SIREC), France
LIFE04 NAT/FR/000079	France	France	Syndicat Mixte de la Station de Valdrôme, France
LIFE04 NAT/FR/000079	France	France	Union régionale des Associations des Communes forestières de Rhône Alpes (URACOFRA), France
LIFE04 NAT/FR/000080	France	France	Agence Publique du Massif des Alpilles (APMA) C.I.G.A.L.E.S., France
LIFE04 NAT/FR/000080	France	France	Centre Ornithologique Rhône-Alpes – Drôme (CORA Drôme), France
LIFE04 NAT/FR/000080	France	France	Conseil Général de l'Hérault, France
LIFE04 NAT/FR/000080	France	France	Conseil Général du Gard, France
LIFE04 NAT/FR/000080	France	France	Conservatoire des Espaces Naturels du Languedoc-Roussillon (CEN L-R), France
LIFE04 NAT/FR/000080	France	France	Espace Nature Environnement (ENE), France
LIFE04 NAT/FR/000080	France	France	Espaces Naturels d’Aquitaine (ENA), France
LIFE04 NAT/FR/000080	France	France	Espaces Naturels de Midi-Pyrénées (ENMP), France
LIFE04 NAT/FR/000080	France	France	Groupe Chiroptères de Provence (GCP), France
LIFE04 NAT/FR/000080	France	France	Ligue pour la Protection des Oiseaux d’Aquitaine (LPO Aquitaine)
LIFE04 NAT/FR/000080	France	France	Organbidexka Col Libre (OCL), France
LIFE04 NAT/FR/000080	France	France	Société Française pour l'Etude et la Protection des Mammifères (SFEPM)
LIFE04 NAT/FR/000080	France	France	Syndicat mixte d'Aménagement, de Protection et de Mise en Valeur du Massif et des Horges du Gardon, France
LIFE04 NAT/FR/000082	France	France	Association pour le Développement et l'Aménagement de la petite Montagne, France
LIFE04 NAT/FR/000082	France	France	Office National des Forêts, France
LIFE04 NAT/FR/000082	France	France	Parc Naturel Régional du Haut-Jura, France
LIFE04 NAT/FR/000082	France	France	Parc Naturel régional du Morvan
LIFE04 NAT/FR/000083	France	France	Communauté de Communes de la Vallée de la Drôme (DAVD), France
LIFE04 NAT/FR/000083	France	France	Communauté du communes du Lac du Bourget (CCLB), France
LIFE04 NAT/FR/000083	France	France	Compagnie Nationale du Rhône (CNR), France
LIFE04 NAT/FR/000083	France	France	Conseil Supérieur de la Pêche (CSP), France
LIFE04 NAT/FR/000083	France	France	Conservatoire Rhône-Alpes des Espaces Naturels (CREN)
LIFE04 NAT/FR/000083	France	France	Syndicat Ardèche Claire, France
LIFE04 NAT/FR/000083	France	France	Syndicat Mixte de la Loue, France
LIFE04 NAT/FR/000083	France	France	Ville de Besançon, France
LIFE04 NAT/FR/000086	France	France	Bretagne Vivante - SEPNB
LIFE04 NAT/FR/000087	France	France	Association de Défense de l'Environnement en Vendée (ADEV)
LIFE04 NAT/FR/000087	France	France	Conservatoire d'Espaces Naturels et des Sites de Poitou Charentes (CREN)
LIFE04 NAT/FR/000087	France	France	Ligue de Protection des Oiseaux (LPO)
LIFE04 NAT/FR/000087	France	France	Syndicat Mixte du Parc Interrégional du Marais Poitevin
LIFE04 NAT/FR/000087	France	France	Union des Marais Mouillés
LIFE04 NAT/FR/000087	France	France	World Wild Fund for Nature - World Wild Fund for Nature - France (WWF)
LIFE04 NAT/FR/000091	France	France	Ligue pour la Protection des Oiseaux
LIFE04 NAT/FR/000091	France	France	Muséum National d'Histoire Naturelle, France
LIFE04 NAT/FR/000091	Spain	France	Sociedad Española de Ornitología (SEO), Spain
LIFE04 NAT/GB/000245	Denmark	United Kingdom	National Environmental Research Institute, Denmark
LIFE04 NAT/GB/000245	France	United Kingdom	Ministère de l’Ecologie et du Développement durable, France
LIFE04 NAT/GB/000245	France	United Kingdom	University of La Rochelle, France
LIFE04 NAT/GB/000245	Germany	United Kingdom	University of Kiel, Germany
LIFE04 NAT/GB/000245	Ireland	United Kingdom	University College Cork, Ireland
LIFE04 NAT/GB/000245	Netherlands	United Kingdom	The Ministry of Agriculture, Nature and Food Quality, Netherlands
LIFE04 NAT/GB/000245	Norway	United Kingdom	Institute of Marine Research, Norway
LIFE04 NAT/GB/000245	Poland	United Kingdom	University of Gdansk, Poland
LIFE04 NAT/GB/000245	Portugal	United Kingdom	ICNF(Instituto da Conservação da Natureza e das Florestas), Portugal
LIFE04 NAT/GB/000245	Spain	United Kingdom	Spanish Cetacean Society, Spain
LIFE04 NAT/GB/000245	United Kingdom	United Kingdom	Joint Nature Conservation Committee, United Kingdom
LIFE04 NAT/GB/000245	United Kingdom	United Kingdom	The University Court of the University of St. Andrews, United Kingdom
LIFE04 NAT/GB/000250	United Kingdom	United Kingdom	Crown Estate, United Kingdom
LIFE04 NAT/GB/000250	United Kingdom	United Kingdom	Fisheries Research Services Freshwater Laboratory, United Kingdom
LIFE04 NAT/GB/000250	United Kingdom	United Kingdom	Forestry Commission Scotland, United Kingdom
LIFE04 NAT/GB/000250	United Kingdom	United Kingdom	Galloway Fisheries Trust, United Kingdom
LIFE04 NAT/GB/000250	United Kingdom	United Kingdom	Moray Council, United Kingdom
LIFE04 NAT/GB/000250	United Kingdom	United Kingdom	Mr Christopher Martin, United Kingdom
LIFE04 NAT/GB/000250	United Kingdom	United Kingdom	River Spey District Salmon Fishery Board (Spey Fishery Board), United Kingdom
LIFE04 NAT/GB/000250	United Kingdom	United Kingdom	Scottish and Southern Energy plc, United Kingdom
LIFE04 NAT/GB/000250	United Kingdom	United Kingdom	Scottish Executive, United Kingdom
LIFE04 NAT/GB/000250	United Kingdom	United Kingdom	Scottish Executive Road Network Management & Maintenance Division, United Kingdom
LIFE04 NAT/GB/000250	United Kingdom	United Kingdom	Scottish Natural Heritage, United Kingdom
LIFE04 NAT/GB/000250	United Kingdom	United Kingdom	The Association of Salmon Fishery Boards, United Kingdom
LIFE04 NAT/GB/000250	United Kingdom	United Kingdom	The Kyle of Sutherland District Salmon Fishery Board, United Kingdom
LIFE04 NAT/GB/000250	United Kingdom	United Kingdom	The River Bladnoch District Salmon Fishery Board, United Kingdom
LIFE04 NAT/GB/000250	United Kingdom	United Kingdom	The River Dee District Salmon Fishery Board, United Kingdom
LIFE04 NAT/GB/000250	United Kingdom	United Kingdom	The River Esk District Salmon Fishery Board, United Kingdom
LIFE04 NAT/GB/000250	United Kingdom	United Kingdom	The River Ness District Salmon Fishery Board, United Kingdom
LIFE04 NAT/GB/000250	United Kingdom	United Kingdom	The River Tay District Salmon Fishery Board, United Kingdom
LIFE04 NAT/GR/000101	Greece	Greece	Municipality of Tilos, Greece
LIFE04 NAT/GR/000101	Greece	Greece	OIKOS Nature Management Ltd., Greece
LIFE04 NAT/GR/000101	Greece	Greece	Regional Directorate of Forests in South Aegean (Notio Aigaio), Greece
LIFE04 NAT/GR/000101	Greece	Greece	Tilos Park, Greece
LIFE04 NAT/GR/000104	Greece	Greece	Forest Directorate for Chania, Greece
LIFE04 NAT/GR/000104	Greece	Greece	Mediterranean Agronomic Institute of Chania, Greece
LIFE04 NAT/GR/000104	Greece	Greece	Regional Development Fund of Crete, Greece
LIFE04 NAT/GR/000104	Greece	Greece	University of Athens, Greece
LIFE04 NAT/GR/000105	Greece	Greece	EVDILOS, Greece
LIFE04 NAT/GR/000105	Greece	Greece	Hellenic Centre for Marine Research Institute of Inland Waters, Greece
LIFE04 NAT/GR/000105	Greece	Greece	Mediterranean Agronomic Institute of Chania, Greece
LIFE04 NAT/HU/000109	Hungary	Hungary	Kiskunság National Park
LIFE04 NAT/HU/000109	Hungary	Hungary	Körös-Maros National
LIFE04 NAT/HU/000109	Hungary	Hungary	University of West Hungary
LIFE04 NAT/HU/000109	Hungary	Hungary	Bihar Nature Conservation & Cultural Public Foundation, Hungary
LIFE04 NAT/HU/000109	Hungary	Hungary	Bükk National Park Directorate, Hungary
LIFE04 NAT/HU/000109	Hungary	Hungary	Fertö-Hanság National Park Directorate, Hungary
LIFE04 NAT/HU/000109	Hungary	Hungary	Hortobágy National Park Directorate, Hungary
LIFE04 NAT/HU/000109	Hungary	Hungary	MME BirdLife Hungary, Hungary
LIFE04 NAT/HU/000109	Hungary	Hungary	Park Directorate, Hungary
LIFE04 NAT/HU/000109	Hungary	Hungary	Tiszatáj Environmental & Nature Conservation Public Foundation, Hungary
LIFE04 NAT/HU/000116	Hungary	Hungary	Duna-Ipoly National Park, Hungary
LIFE04 NAT/HU/000116	Hungary	Hungary	Kiskunság National Park, Hungary
LIFE04 NAT/HU/000116	Hungary	Hungary	MME BirdLife Hungary
LIFE04 NAT/HU/000118	Hungary	Hungary	Hortobagy National Park Directorate
LIFE04 NAT/HU/000119	Hungary	Hungary	Department of Evolutionary Zoology and Human Biology-University of Debrecen, Hungary
LIFE04 NAT/HU/000119	Hungary	Hungary	Hortobágy National Park Directorate
LIFE04 NAT/IE/000121	Ireland	Ireland	Coillte Teoranta - The Irish Forestry Board
LIFE04 NAT/IE/000125	Ireland	Ireland	Burren Irish Farmers Association, Ireland
LIFE04 NAT/IE/000125	Ireland	Ireland	National Parks and Wildlife ServiceDept of Environment, Heritage and Local Government
LIFE04 NAT/IE/000125	Ireland	Ireland	Teagasc, Ireland
LIFE04 NAT/IT/000126	Italy	Italy	Amministrazione Provinciale di Cremona, Italy
LIFE04 NAT/IT/000126	Italy	Italy	Amministrazione Provinciale di Ferrara, Italy
LIFE04 NAT/IT/000126	Italy	Italy	Amministrazione Provinciale di Padova, Italy
LIFE04 NAT/IT/000126	Italy	Italy	Amministrazione Provinciale di Piacenza, Italy
LIFE04 NAT/IT/000126	Italy	Italy	Amministrazione Provinciale di Rovigo, Italy
LIFE04 NAT/IT/000126	Italy	Italy	Amministrazione Provinciale di Treviso, Italy
LIFE04 NAT/IT/000126	Italy	Italy	Amministrazione Provinciale di Venezia, Italy
LIFE04 NAT/IT/000126	Italy	Italy	Amministrazione Provinciale di Verona, Italy
LIFE04 NAT/IT/000126	Italy	Italy	Ente Parco Delta del Po
LIFE04 NAT/IT/000126	Italy	Italy	Ente Regionale per i Servizi all’Agricoltura e alle Foreste (ERSAF), Italy
LIFE04 NAT/IT/000126	Italy	Italy	Istituto Sperimentale Italiano “Lazzaro Spallanzani”, Italy
LIFE04 NAT/IT/000144	Croatia	Italy	Croatian Ministry of Agriculture, Croatia
LIFE04 NAT/IT/000144	Croatia	Italy	University of Zagreb, Croatia
LIFE04 NAT/IT/000144	France	Italy	ADET, France
LIFE04 NAT/IT/000144	France	Italy	Association FERUS, France
LIFE04 NAT/IT/000144	France	Italy	Association pour la Cohabitation Pastorale, France
LIFE04 NAT/IT/000144	France	Italy	Fonds d’Intervention Ecopastorale (FIEP), France
LIFE04 NAT/IT/000144	France	Italy	WWF, France
LIFE04 NAT/IT/000144	Italy	Italy	Istituto di Ecologia Applicata, Italy
LIFE04 NAT/IT/000144	Italy	Italy	LEGAMBIENTE, Italy
LIFE04 NAT/IT/000144	Italy	Italy	Parco Nazionale Abruzzo (PNALM), Italy
LIFE04 NAT/IT/000144	Italy	Italy	Parco Nazionale Gran Sasso, Italy
LIFE04 NAT/IT/000144	Italy	Italy	Parco Nazionale Majella, Italy
LIFE04 NAT/IT/000144	Italy	Italy	Provincia di Perugia, Italy
LIFE04 NAT/IT/000144	Italy	Italy	Provincia di Terni, Italy
LIFE04 NAT/IT/000144	Portugal	Italy	Escola Superior Agrária Castelo Branco, Portugal
LIFE04 NAT/IT/000144	Portugal	Italy	Grupo Lobo, Portugal
LIFE04 NAT/IT/000144	Portugal	Italy	Universidade de Lisboa, Portugal
LIFE04 NAT/IT/000144	Spain	Italy	Fundación Oso Pardo, Spain
LIFE04 NAT/IT/000153	Italy	Italy	Amministrazione Provinciale di Viterbo Ass.to Ambiente
LIFE04 NAT/IT/000153	Italy	Italy	Università della Tuscia, Italy
LIFE04 NAT/IT/000159	Italy	Italy	Consorzio di gestione del Parco regionale Campo dei Fiori
LIFE04 NAT/IT/000159	Italy	Italy	Regione Lombardia– Direzione Generale Qualità dell’Ambiente
LIFE04 NAT/IT/000167	Italy	Italy	Comune di Budoia, Italy
LIFE04 NAT/IT/000167	Italy	Italy	Comune di Tarzo, Italy
LIFE04 NAT/IT/000167	Italy	Italy	Comunità Montana del Grappa, Italy
LIFE04 NAT/IT/000167	Italy	Italy	Comunità Montana delle Prealpi Trevigiane
LIFE04 NAT/IT/000167	Italy	Italy	Comunità Montana Feltrina, Italy
LIFE04 NAT/IT/000167	Italy	Italy	Comunità Montana Leogra-Timonchio, Italy
LIFE04 NAT/IT/000167	Italy	Italy	Comunità Montana Spettabile Reggenza dei 7 Comuni, Italy
LIFE04 NAT/IT/000167	Italy	Italy	Dipartimento di Scienze della Produzione Animale-Università di Udine, Italy
LIFE04 NAT/IT/000167	Italy	Italy	Parco Natura Viva-Garda Zoological Park S.r.l., Italy
LIFE04 NAT/IT/000172	Italy	Italy	Ente Parco Nazionale Arcipelago Toscano
LIFE04 NAT/IT/000173	Italy	Italy	Comunità Montana Amiata Grossetano
LIFE04 NAT/IT/000177	Italy	Italy	Comune di Danta di Cadore
LIFE04 NAT/IT/000177	Italy	Italy	Servizi Forestali Veneto, Italy
LIFE04 NAT/IT/000182	Italy	Italy	Legambiente, Italy
LIFE04 NAT/IT/000182	Italy	Italy	Municipality of Aragona, Italy
LIFE04 NAT/IT/000182	Italy	Italy	Provincia Regionale di Agrigento
LIFE04 NAT/IT/000187	Italy	Italy	A.G.C.I. Pesca (General Association of Italian Cooperative of Fisheries), Italy
LIFE04 NAT/IT/000187	Italy	Italy	Centro Turistico Studentesco e Giovanile (CTS)
LIFE04 NAT/IT/000187	Italy	Italy	Fondazione Cetacea, Italy
LIFE04 NAT/IT/000187	Italy	Italy	Legambiente, Italy
LIFE04 NAT/IT/000187	Italy	Italy	Legapesca Roma, Italy
LIFE04 NAT/IT/000187	Italy	Italy	Marine Protected area of Punta Campanella, Italy
LIFE04 NAT/IT/000187	Italy	Italy	Regional Park of Maremma, Italy
LIFE04 NAT/IT/000187	Italy	Italy	University of Siena-Department of Environmental Science, Italy
LIFE04 NAT/IT/000187	Italy	Italy	University of Turin-Department of Animal Biology, Italy
LIFE04 NAT/IT/000190	Italy	Italy	Ministero delle Politiche Agricole e Forestali - Corpo forestale dello Stato - Ufficio per la Biodiversità
LIFE04 NAT/IT/000191	Italy	Italy	Abies Alba scrl, Italy
LIFE04 NAT/IT/000191	Italy	Italy	Comunità Montana Amiata Val d'Orcia
LIFE04 NAT/LV/000196	Latvia	Latvia	Aiviekste Municipality, Latvia
LIFE04 NAT/LV/000196	Latvia	Latvia	Babite Municipality, Latvia
LIFE04 NAT/LV/000196	Latvia	Latvia	Kalsnava Municipality, Latvia
LIFE04 NAT/LV/000196	Latvia	Latvia	Latvian Fund for Nature, Latvia
LIFE04 NAT/LV/000196	Latvia	Latvia	Latvian State Forestry Research Institute Silava, Latvia
LIFE04 NAT/LV/000196	Latvia	Latvia	Marupe Municipality, Latvia
LIFE04 NAT/LV/000196	Latvia	Latvia	Nature Conservation Agency, Latvia
LIFE04 NAT/LV/000196	Latvia	Latvia	Olaine Museum of History and Art, Latvia
LIFE04 NAT/LV/000196	Latvia	Latvia	Pope Municipality, Latvia
LIFE04 NAT/LV/000196	Latvia	Latvia	Puze Municipality, Latvia
LIFE04 NAT/LV/000196	Latvia	Latvia	Riga Forest Agency, Latvia
LIFE04 NAT/LV/000196	Latvia	Latvia	State Joint Stock Company “Latvian State Forests”, Latvia
LIFE04 NAT/LV/000196	Latvia	Latvia	Stock Company Olaines kudra, Latvia
LIFE04 NAT/LV/000196	Latvia	Latvia	University of Latvia, Latvia
LIFE04 NAT/LV/000196	Latvia	Latvia	Usma Municipality, Latvia
LIFE04 NAT/LV/000196	Latvia	Latvia	Ventspils Regional Environmental Board, Latvia
LIFE04 NAT/LV/000196	Latvia	Latvia	Vietalva Municipality, Latvia
LIFE04 NAT/LV/000198	Latvia	Latvia	Alsunga Municipality, Latvia
LIFE04 NAT/LV/000198	Latvia	Latvia	Ance Municipality, Latvia
LIFE04 NAT/LV/000198	Latvia	Latvia	Burtnieki Municipality, Latvia
LIFE04 NAT/LV/000198	Latvia	Latvia	Burtnieki Regional Council, Latvia
LIFE04 NAT/LV/000198	Latvia	Latvia	Dunalka Municipality, Latvia
LIFE04 NAT/LV/000198	Latvia	Latvia	Dundaga Municipality, Latvia
LIFE04 NAT/LV/000198	Latvia	Latvia	Durbe Regional Council, Latvia
LIFE04 NAT/LV/000198	Latvia	Latvia	Ergeme Municipality, Latvia
LIFE04 NAT/LV/000198	Latvia	Latvia	Jeri Municipality, Latvia
LIFE04 NAT/LV/000198	Latvia	Latvia	Kalnciems City Council, Latvia
LIFE04 NAT/LV/000198	Latvia	Latvia	Latvian Fund for Nature, Latvia
LIFE04 NAT/LV/000198	Latvia	Latvia	Latvian Ornithological Society, Latvia
LIFE04 NAT/LV/000198	Latvia	Latvia	Litene Municipality, Latvia
LIFE04 NAT/LV/000198	Latvia	Latvia	Livberze Municipality, Latvia
LIFE04 NAT/LV/000198	Latvia	Latvia	Nature Conservation Agency, Latvia
LIFE04 NAT/LV/000198	Latvia	Latvia	North Vidzeme Biosphere Reserve, Latvia
LIFE04 NAT/LV/000198	Latvia	Latvia	Rugaji Municipality, Latvia
LIFE04 NAT/LV/000198	Latvia	Latvia	Seda City Council, Latvia
LIFE04 NAT/LV/000198	Latvia	Latvia	Seli Municipality, Latvia
LIFE04 NAT/LV/000198	Latvia	Latvia	Stradu Municipality, Latvia
LIFE04 NAT/LV/000198	Latvia	Latvia	Valka Municipality, Latvia
LIFE04 NAT/LV/000198	Latvia	Latvia	Vilpuka Municipality, Latvia
LIFE04 NAT/LV/000199	Latvia	Latvia	Daugavpils Regional Environmental Board, Latvia
LIFE04 NAT/LV/000199	Latvia	Latvia	Daugavpils University, Latvia
LIFE04 NAT/LV/000199	Latvia	Latvia	Latgale Zoo, Latvia
LIFE04 NAT/LV/000199	Latvia	Latvia	Rēzekne Regional Environmental Board, Latvia
LIFE04 NAT/NL/000201	Netherlands	Netherlands	Landschap Overijssel, Netherlands
LIFE04 NAT/NL/000201	Netherlands	Netherlands	Landschapsbeheer Gelderland, Netherlands
LIFE04 NAT/NL/000201	Netherlands	Netherlands	Natuurmonumenten, Netherlands
LIFE04 NAT/NL/000201	Netherlands	Netherlands	RAVON, Netherlands
LIFE04 NAT/NL/000201	Netherlands	Netherlands	Staatbosbeheer, Netherlands
LIFE04 NAT/NL/000201	Netherlands	Netherlands	Stichting Instandhouding Kleine Landschapselementen in Limburg (IKL), Netherlands
LIFE04 NAT/NL/000202	Netherlands	Netherlands	Deltanatuur, Netherlands
LIFE04 NAT/NL/000202	Netherlands	Netherlands	Dienst Landelijk Gebied, Netherlands
LIFE04 NAT/NL/000202	Netherlands	Netherlands	Natuurmonumenten, Netherlands
LIFE04 NAT/NL/000202	Netherlands	Netherlands	Provincie Zuid Holland, Netherlands
LIFE04 NAT/NL/000202	Netherlands	Netherlands	Rijkswaterstaat dienst Zeeland, Netherlands
LIFE04 NAT/NL/000203	Netherlands	Netherlands	It Fryske Gea, Netherlands
LIFE04 NAT/NL/000206	Netherlands	Netherlands	Deelgebiedscommissie Emmen, Netherlands
LIFE04 NAT/NL/000206	Netherlands	Netherlands	Staatbosbeheer, Netherlands
LIFE04 NAT/NL/000206	Netherlands	Netherlands	Water board Velt and Vecht, Netherlands
LIFE04 NAT/P/000212	Portugal	Poland	Câmara Municipal de Cascais, Portugal
LIFE04 NAT/P/000212	Portugal	Poland	Instituto da Conservação da Natureza (Parque Natural de Sintra Cascais), Portugal
LIFE04 NAT/P/000213	Portugal	Poland	ICNF(Instituto da Conservação da Natureza e das Florestas), Portugal
LIFE04 NAT/P/000213	Portugal	Poland	Instituto Nacional de Investigação Agrária e das Pescas (INIAP), Portugal
LIFE04 NAT/P/000213	Portugal	Poland	Sociedade Portuguesa para a Estudo das Aves, Portugal
LIFE04 NAT/P/000213	Portugal	Poland	Universidade de Aveiro, Portugal
LIFE04 NAT/P/000213	Portugal	Poland	Universidade dos Açores, Portugal
LIFE04 NAT/P/000213	Portugal	Poland	Universidade dos Açores, Portugal
LIFE04 NAT/P/000214	Portugal	Poland	Associação de Municípios do Norte Alentejano, Portugal
LIFE04 NAT/P/000214	Portugal	Poland	FloraSul – Associação de Produtores da Floresta Alentejana, Portugal
LIFE04 NAT/P/000214	Portugal	Poland	ICNF(Instituto da Conservação da Natureza e das Florestas), Portugal
LIFE04 NAT/P/000214	Portugal	Poland	Universidade de Évora, Portugal
LIFE04 NAT/PL/000208	Poland	Poland	Klub Przyrodników
LIFE04 NAT/PL/000208	Poland	Poland	Lasy Państwowe-Nadleśnictwo Kliniska, Poland
LIFE04 NAT/PL/000208	Poland	Poland	Nadleśnictwo Szczecinek, Poland
LIFE04 NAT/PL/000208	Poland	Poland	Pomorski Urząd Wojewódzki-Wydział Środowiska i Rolnictwa, Poland
LIFE04 NAT/PL/000208	Poland	Poland	Zachodniopomorski Urząd Wojewódzki-Wydział Środowiska i Rolnictwa, Poland
LIFE04 NAT/RO/000220	Romania	Romania	National Administration of Romanian Water, Romania
LIFE04 NAT/RO/000220	Romania	Romania	Romanian Ornithological Society, Romania
LIFE04 NAT/RO/000220	Romania	Romania	Techirghiol Mayoralty, Romania
LIFE04 NAT/RO/000225	Romania	Romania	Baile Herculane Mayoralty, Romania
LIFE04 NAT/RO/000225	Romania	Romania	Caras Severin Environment Protection Agency, Romania
LIFE04 NAT/RO/000225	Romania	Romania	Domogled Valea Cernei National Park Administration, Romania
LIFE04 NAT/RO/000225	Romania	Romania	Explorers Speleological Association (ASER), Romania
LIFE04 NAT/SE/000230	Sweden	Sweden	County Administrative Board of Västmanland
LIFE04 NAT/SE/000230	Sweden	Sweden	Lantbrukarnas Riksförbund-LRF, Sweden
LIFE04 NAT/SE/000231	Sweden	Sweden	Göteborgs stad-Park- och Naturförvaltningen, Sweden
LIFE04 NAT/SE/000231	Sweden	Sweden	Karlstads universitet, Sweden
LIFE04 NAT/SE/000231	Sweden	Sweden	Länsstyrelsen i Kalmar län, Sweden
LIFE04 NAT/SE/000231	Sweden	Sweden	Länsstyrelsen i Örebro län, Sweden
LIFE04 NAT/SE/000231	Sweden	Sweden	Länsstyrelsen i Västmanlands län, Sweden
LIFE04 NAT/SE/000231	Sweden	Sweden	Länsstyrelsen i Västra Götlands län, Sweden
LIFE04 NAT/SE/000231	Sweden	Sweden	Skogsstyrelsen, Sweden
LIFE04 NAT/SE/000231	Sweden	Sweden	Världsnaturfonden WWF
LIFE04 NAT/SI/000234	Belgium	Slovenia	Cankova community
LIFE04 NAT/SI/000234	Slovenia	Slovenia	Community Gornji Petrovci
LIFE04 NAT/SI/000234	Slovenia	Slovenia	Dobrovnik comunity
LIFE04 NAT/SI/000234	Slovenia	Slovenia	Grand co video production
LIFE04 NAT/SI/000234	Slovenia	Slovenia	Kobilje community
LIFE04 NAT/SI/000234	Slovenia	Slovenia	Kuzma community
LIFE04 NAT/SI/000234	Slovenia	Slovenia	LIMNOS, Company for applied ecology
LIFE04 NAT/SI/000234	Slovenia	Slovenia	Lutra, Institute for Conservation of Natural Heritage
LIFE04 NAT/SI/000234	Slovenia	Slovenia	Moravske community
LIFE04 NAT/SI/000234	Slovenia	Slovenia	Puconci community
LIFE04 NAT/SI/000234	Slovenia	Slovenia	Regaseva community
LIFE04 NAT/SI/000234	Slovenia	Slovenia	University of Ljublana Biotechnical faculty
LIFE04 NAT/SI/000240	Italy	Slovenia	Ministero dell'Ambiente e della Tutela del Territorio, Italy
LIFE04 NAT/SI/000240	Slovenia	Slovenia	Fisheries Research Institute of Slovenia
LIFE04 NAT/SI/000240	Slovenia	Slovenia	Institute for Water of the Republic of Slovenia
LIFE04 NAT/SI/000240	Slovenia	Slovenia	Institute of the Republic of Slovenia for Nature Conservation
LIFE04 NAT/SI/000240	Slovenia	Slovenia	Local Community Kapele, Slovenia
LIFE04 NAT/SI/000240	Slovenia	Slovenia	Municipality of Sentjur Pri Celju, Slovenia
LIFE04 NAT/SI/000240	Slovenia	Slovenia	Notranjska Museum Postojna, Slovenia
LIFE04 NAT/SI/000240	Slovenia	Slovenia	Slovenia Forest Service The Chamber of Agriculture and Forestry of Slovenia
LIFE04 NAT/SK/000244	Slovakia	Slovakia	Association of Villages Slovensky Raj, Slovak Republic
LIFE04 NAT/SK/000244	Slovakia	Slovakia	DAPHNE-Institute of Applied Ecology, Slovak Republic
LIFE04 NAT/SK/000244	Slovakia	Slovakia	Municipality of Hrabušice, Slovak Republic
LIFE04 NAT/SK/000244	Slovakia	Slovakia	National Forest Centre, Slovak Republic
LIFE04 NAT/SK/000244	Slovakia	Slovakia	Slovak Scouting
LIFE04 NAT/SK/000244	Slovakia	Slovakia	State Nature Conservancy of the Slovak Republic
LIFE05 NAT/A/000077	Austria	Austria	Amt der Burgenländischen Landesregierung-Abteilung Naturschutz, Austria
LIFE05 NAT/A/000077	Austria	Austria	Amt der Niederösterreichischen Landesregierung-Abteilung Naturschutz, Austria
LIFE05 NAT/A/000077	Austria	Austria	Burgenländische Elektrizitätswirtschaft (BEWAG) AG, Austria
LIFE05 NAT/A/000077	Austria	Austria	Energie Versorgung Niederösterreich (EVN), Austria
LIFE05 NAT/A/000077	Austria	Austria	ÖBB-Infrastruktur Bau AG, Austria
LIFE05 NAT/A/000077	Austria	Austria	Österreichische Gesellschaft Grosstrappenschutz
LIFE05 NAT/A/000077	Austria	Austria	VERBUND-Austrian Power Grid AG, Austria
LIFE05 NAT/A/000078	Austria	Austria	Amt der Steiermärkischen Landesregierung, FA 19b Schutzwasserwirtschaft und Bodenwasserhaushalt, Austria
LIFE05 NAT/A/000078	Austria	Austria	Forsttechnischer Dienst für Wildbach- und Lawinenverbauung, Austria
LIFE05 NAT/A/000078	Austria	Austria	Nationalpark Gesäuse GesmbH
LIFE05 NAT/B/000085	Belgium	Belgium	Commission de gestion du Parc Naturel de la Haute-Sûre et de la Forêt d'Anlier
LIFE05 NAT/B/000085	Belgium	Belgium	Parc Naturel des Deux Ourthes, Belgium
LIFE05 NAT/B/000085	Belgium	Belgium	Parc Naturel Hautes-Fagnes Eifel, Belgium
LIFE05 NAT/B/000085	Luxembourg	Belgium	Centre de Recherche Public-Gabriel Lippmann, Luxembourg
LIFE05 NAT/B/000085	Luxembourg	Belgium	Fondation Hëllef fir d'Natur, Luxembourg
LIFE05 NAT/B/000085	Luxembourg	Belgium	Parc Naturel de la Haute-Sûre, Luxembourg
LIFE05 NAT/B/000085	Luxembourg	Belgium	Parc Naturel de l'Our, Luxembourg
LIFE05 NAT/B/000087	Belgium	Belgium	Commune de Gedinne, Belgium
LIFE05 NAT/B/000087	Belgium	Belgium	Reserves naturelles RNOB asbl
LIFE05 NAT/B/000088	Belgium	Belgium	Ardenne et gaume asbl, Belgium
LIFE05 NAT/B/000088	Belgium	Belgium	Direction Générale Opérationnelle "Agriculture, Ressources naturelles et Environnement" (DGO3) - Departement de l'Etude du Milieu Naturel et Agricole (DEMNA)
LIFE05 NAT/B/000088	Belgium	Belgium	Ministère de la Défense Nationale, Belgium
LIFE05 NAT/B/000088	Belgium	Belgium	Réserves Naturelles RNOB, Belgium
LIFE05 NAT/B/000089	Belgium	Belgium	Asbl Réserves Naturelles (RNOB), Belgium
LIFE05 NAT/B/000089	Belgium	Belgium	Direction Générale Opérationnelle "Agriculture, Ressources naturelles et Environnement" (DGO3) - Departement de l'Etude du Milieu Naturel et Agricole (DEMNA)
LIFE05 NAT/B/000089	Belgium	Belgium	Sprl Daniel Bemelmans, Belgium
LIFE05 NAT/B/000090	Belgium	Belgium	Natuurpunt Beheer v.z.w.
LIFE05 NAT/B/000090	Belgium	Belgium	Province of Antwerpen, Belgium
LIFE05 NAT/B/000091	Netherlands	Belgium	Natuurmonumenten, Netherlands
LIFE05 NAT/D/000051	Germany	Germany	Bundesanstalt für Immobilienaufgaben–Hauptstelle Wense, Germany
LIFE05 NAT/D/000051	Germany	Germany	Land Niedersachsen, Niedersächsisches Ministerium für Umwelt und Klimaschutz
LIFE05 NAT/D/000051	Germany	Germany	Niedersächsischer Landesbetrieb für Wasserwirtschaft, Küsten- und Naturschutz (NLWKN) Betriebsstelle Lüneburg mit der Außenstelle Naturschutzstation Unterelbe/Elbe, Germany
LIFE05 NAT/D/000053	Germany	Germany	Bayerisches Staatsministerium für Umwelt und Gesundheit
LIFE05 NAT/D/000053	Germany	Germany	Umwelt-, Kultur- und Sozialstiftung im Landkreis Rosenheim, Germany
LIFE05 NAT/D/000055	Germany	Germany	Forstamt Ahrweiler, Germany
LIFE05 NAT/D/000055	Germany	Germany	Ministerium für Umwelt und Forsten des Landes Rheinland-Pfalz, Germany
LIFE05 NAT/D/000055	Germany	Germany	Verbandsgemeindeverwaltung Vorereifel
LIFE05 NAT/D/000056	Germany	Germany	beim Ministerium für Ernährung und Ländlichen Raum Baden-Württemberg, Germany
LIFE05 NAT/D/000056	Germany	Germany	Forstliche Versuchs- und Forschungsanstalt, Baden-Württemberg, Abtl. Landespflege, Germany
LIFE05 NAT/D/000056	Germany	Germany	Gemeinde Dachsberg, Germany
LIFE05 NAT/D/000056	Germany	Germany	Gemeinde Ibach, Germany
LIFE05 NAT/D/000056	Germany	Germany	Landratsamt Waldshut, Germany
LIFE05 NAT/D/000056	Germany	Germany	Regierungspräsidium Freiburg, Abteilung 8, Forstdirektion, Ref. 83 Forstpolitik – Süd – Freiburg Germany
LIFE05 NAT/D/000056	Germany	Germany	Regierungspräsidium Freiburg, Ref. 56 - Naturschutz u. Landschaftspflege
LIFE05 NAT/D/000056	Germany	Germany	Stiftung Naturschutzfonds
LIFE05 NAT/D/000057	Germany	Germany	Arbeitsgemeinschaft Biologischer Umweltschutz (ABU) Soest, Germany
LIFE05 NAT/D/000057	Germany	Germany	Kreis Warendorf, Germany
LIFE05 NAT/D/000057	Germany	Germany	Lippeverband, Germany
LIFE05 NAT/D/000057	Germany	Germany	Stadt Hamm, Umweltamt
LIFE05 NAT/D/000111	Germany	Germany	Heinz-Sielmann-Stiftung, Germany
LIFE05 NAT/D/000111	Germany	Germany	Landesumweltamt Brandenburg, Referat GR2
LIFE05 NAT/D/000111	Germany	Germany	Stiftung NaturSchutzFonds Brandenburg, Germany
LIFE05 NAT/D/000152	Denmark	Germany	Amphi Consult, Denmark
LIFE05 NAT/D/000152	Denmark	Germany	Fyn County, Denmark
LIFE05 NAT/D/000152	Denmark	Germany	Saltholm Ejerlaug, Denmark
LIFE05 NAT/D/000152	Denmark	Germany	South Jutland County, Denmark
LIFE05 NAT/D/000152	Denmark	Germany	Storstrøm County, Denmark
LIFE05 NAT/D/000152	Denmark	Germany	Velje Amt, Denmark
LIFE05 NAT/D/000152	Denmark	Germany	West Zealand County, Denmark
LIFE05 NAT/D/000152	Estonia	Germany	Estonian Ministry of the Environment, Estonia
LIFE05 NAT/D/000152	Estonia	Germany	Kallapa Farm, Estonia
LIFE05 NAT/D/000152	Estonia	Germany	Kihnu Strait Marine Park Foundation, Estonia
LIFE05 NAT/D/000152	Estonia	Germany	NPO Põhjakonn, Estonia
LIFE05 NAT/D/000152	Estonia	Germany	Tauno Tähe, Estonia
LIFE05 NAT/D/000152	Germany	Germany	Landesamt für Natur und Umwelt Schleswig-Holstein, Germany
LIFE05 NAT/D/000152	Germany	Germany	Naturschutzbund Deutschland e. V., Germany
LIFE05 NAT/D/000152	Germany	Germany	Stiftung Naturschutz Schleswig-Holstein
LIFE05 NAT/D/000152	Germany	Germany	University of Hamburg, Germany
LIFE05 NAT/D/000152	Lithuania	Germany	Lithuanian Fund for Nature, Lithuania
LIFE05 NAT/D/000152	Sweden	Germany	County Administration Board of Gotland, Sweden
LIFE05 NAT/D/000152	Sweden	Germany	County Administration Board of Kalmar, Sweden
LIFE05 NAT/D/000152	Sweden	Germany	Nature Artbevarande och Foto i Ale AB, Sweden
LIFE05 NAT/D/000152	Sweden	Germany	Skånes Ornitologiska Forening (Ornithological Society of Scania, SKOF), Sweden
LIFE05 NAT/D/000152	Sweden	Germany	Vellinge Municipality, Sweden
LIFE05 NAT/DK/000150	Denmark	Denmark	Danish Nature Agency, Waddensea (Naturstyrelsen, Vadehavet)
LIFE05 NAT/DK/000151	Denmark	Denmark	Danish Forest and Nature Agency
LIFE05 NAT/DK/000153	Denmark	Denmark	Danish Nature Agency, Waddensea (Naturstyrelsen, Vadehavet)
LIFE05 NAT/DK/000153	Denmark	Denmark	Ribe County, Denmark
LIFE05 NAT/DK/000153	Denmark	Denmark	Sønderjylland County, Denmark
LIFE05 NAT/E/000058	Spain	Spain	Consell Insular de Menorca
LIFE05 NAT/E/000060	Spain	Spain	Consejería de Medio Ambiente, Agua, Urbanismo y Vivienda
LIFE05 NAT/E/000067	Spain	Spain	Ayuntamiento de Irún, Spain
LIFE05 NAT/E/000067	Spain	Spain	Basoa Fundazioa, Spain
LIFE05 NAT/E/000067	Spain	Spain	Direción General de Montes y Medio Natural.Departamento para el Desarrollo del Medio Rural
LIFE05 NAT/E/000067	Spain	Spain	Naturgintza Fundazioa, Spain
LIFE05 NAT/E/000073	Spain	Spain	Gestión Ambiental, Viveros y Repoblaciones de Navarra, S.A.
LIFE05 NAT/F/000134	France	France	Association des Chasseurs et des propriétaires du Pérignanais, France
LIFE05 NAT/F/000134	France	France	Centre de l’Union Française des Centres de Sauvegarde de la Faune Sauvage de Millau, France
LIFE05 NAT/F/000134	France	France	Centre National d’Informations Toxicologiques Vétérinaires, France
LIFE05 NAT/F/000134	France	France	Ligue pour la Protection des Oiseaux
LIFE05 NAT/F/000134	France	France	LPO Aude, France
LIFE05 NAT/F/000134	France	France	LPO Provence Alpes Côte d’Azur, France
LIFE05 NAT/F/000134	France	France	Parc Naturel Régional de la Narbonnaise, France
LIFE05 NAT/F/000134	France	France	Université Pierre et Marie Curie, France
LIFE05 NAT/F/000134	Spain	France	Grupo de Defensa Medioambiental de Almendralejo (DREMA), Spain
LIFE05 NAT/F/000135	France	France	Chambre d’Agriculture de l’Ardèche, France
LIFE05 NAT/F/000135	France	France	Communauté de communes des Cévennes Vivaroises, France
LIFE05 NAT/F/000135	France	France	Conseil General de l’Ardèche, France
LIFE05 NAT/F/000135	France	France	Conservatoire Rhône-Alpes des Espaces Naturels - Antenne Drôme-Ardèche
LIFE05 NAT/F/000135	France	France	Parc Naturel Régional des Monts d'Ardèche, France
LIFE05 NAT/F/000137	France	France	Bretagne Vivante - SEPNB "Société pour l'étude et la protection de la nature en Bretagne"
LIFE05 NAT/F/000137	France	France	Conseil Général des Côtes d’Armor, France
LIFE05 NAT/F/000137	France	France	Direction Départementale de l’Equipement du Finistère, France
LIFE05 NAT/F/000139	France	France	Ecole Pratique des Hautes Etudes, France
LIFE05 NAT/F/000139	France	France	Electricité de France–Pyrénées Roussillon, France
LIFE05 NAT/F/000139	France	France	Groupe Ornithologique du Roussillon, France
LIFE05 NAT/F/000139	France	France	Groupement d’Intérêt Cynégétique des Corbières Maritimes, France
LIFE05 NAT/F/000139	France	France	Ligue pour la Protection des Oiseaux Délégation de l'Aude
LIFE05 NAT/F/000139	France	France	Parc Naturel Régional de la Narbonnaise en Méditerranée, France
LIFE05 NAT/F/000139	France	France	Réseau de Transports d’Electricité, France
LIFE05 NAT/FIN/000104	Finland	Finland	Metsähallitus Natural Heritage Services, Western Finland
LIFE05 NAT/FIN/000104	Finland	Finland	The Finnish Defense Forces, Finland
LIFE05 NAT/FIN/000104	Finland	Finland	West Finland Regional Environment Centre, Finland
LIFE05 NAT/FIN/000105	Estonia	Finland	Matsalu National Park, Estonia
LIFE05 NAT/FIN/000105	Finland	Finland	BirdLife Finland, Finland
LIFE05 NAT/FIN/000105	Finland	Finland	Finnish Environment Institute, Finland
LIFE05 NAT/FIN/000105	Finland	Finland	Finnish Forest and Park Service, Natural Heritage Services Ostrobothnia-Kainuu, Finland
LIFE05 NAT/FIN/000105	Finland	Finland	Finnish Forest and Park Service, Northern Lapland District for Wilderness management, Finland
LIFE05 NAT/FIN/000105	Finland	Finland	Maailman Luonnon Säätiö World Wide Fund for Nature, Suomen rahasto
LIFE05 NAT/FIN/000105	Greece	Finland	Hellenic Ornithological Society (BirdLife Greece), Greece
LIFE05 NAT/FIN/000105	Hungary	Finland	Hortobágy National Park Directorate, Hungary
LIFE05 NAT/FIN/000105	Norway	Finland	Directorate for Nature Management, Norway
LIFE05 NAT/FIN/000105	Norway	Finland	Norwegian Ornithological Society (BirdLife Norway), Norway
LIFE05 NAT/GR/000083	Greece	Greece	Hellenic Society for the Study and Protection of the Monk Seal, Greece
LIFE05 NAT/GR/000083	Greece	Greece	WWF, Greece
LIFE05 NAT/GR/000083	Netherlands	Greece	Erasmus MC, Netherlands
LIFE05 NAT/H/000117	Hungary	Hungary	Duna-Dráva National Park Directorate, Hungary
LIFE05 NAT/H/000117	Hungary	Hungary	Duna-Ipoly National Park Directorate, Hungary
LIFE05 NAT/H/000117	Hungary	Hungary	Land Stewardship Advisory Service of BirdLife Hungary
LIFE05 NAT/H/000117	Hungary	Hungary	Mr. Imre Papp, Hungary
LIFE05 NAT/H/000117	Hungary	Hungary	Mrs. Viszlóné Erzsébet Oláh, Hungary
LIFE05 NAT/H/000122	Hungary	Hungary	BNPD(Bükk National Park Directorate), Hungary
LIFE05 NAT/H/000122	Hungary	Hungary	Duna-Ipoly National Park Directorate, Hungary
LIFE05 NAT/H/000122	Hungary	Hungary	Hortobágy National Park Directorate, Hungary
LIFE05 NAT/H/000122	Hungary	Hungary	Kiskunság National Park Directorate, Hungary
LIFE05 NAT/H/000122	Hungary	Hungary	Körő Maros National Park Directorate, Hungary
LIFE05 NAT/H/000122	Hungary	Hungary	MME/BirdLife, Hungary
LIFE05 NAT/H/000122	Romania	Hungary	Bihor Environment Protection Agency, Romania
LIFE05 NAT/H/000122	Romania	Hungary	Milvus Group Association, Romania
LIFE05 NAT/IRL/000182	Ireland	Ireland	Coillte Teoranta - The Irish Forestry Board
LIFE05 NAT/IT/000009	Italy	Italy	Provincia di Matera
LIFE05 NAT/IT/000026	Italy	Italy	Autorità di Bacino Interregionale dei Fiumi Trigno, Biferno e minori, Saccione e Fortore – Campobasso, Italy
LIFE05 NAT/IT/000026	Italy	Italy	Centro Studi Naturalistici – Foggia, Italy
LIFE05 NAT/IT/000026	Italy	Italy	Comunità Montana Monti Dauni Settentrionali
LIFE05 NAT/IT/000026	Italy	Italy	CONSIAT S.p.a.
LIFE05 NAT/IT/000026	Italy	Italy	San Severo FG, Italy
LIFE05 NAT/IT/000037	Italy	Italy	Ente Parco Regionale Migliarino San Rossore Massaciuccoli
LIFE05 NAT/IT/000037	Italy	Italy	Pisa Province, Italy
LIFE05 NAT/IT/000050	Italy	Italy	CODRA MEDITERRANEA srl, Italy
LIFE05 NAT/IT/000050	Italy	Italy	Comune di Brindisi, Italy
LIFE05 NAT/IT/000050	Italy	Italy	Comune di Carovigno, Italy
LIFE05 NAT/IT/000050	Italy	Italy	Consorzio di Gestione di Torre Guaceto
LIFE05 NAT/IT/000050	Italy	Italy	Provincia di Brindisi, Italy
LIFE05 NAT/IT/000050	Italy	Italy	Regione Puglia – Assessorato Ambiente, Italy
LIFE05 NAT/IT/000050	Italy	Italy	Regione Puglia – Ispettorato Ripartimentale delle Foreste di Brindisi, Italy
LIFE05 NAT/IT/000050	Italy	Italy	Università di Lecce – Dipartimento di Scienze e Tecnologie Biologiche ed Ambientali, Italy
LIFE05 NAT/L/000116	Luxembourg	Luxembourg	Fondation "Hëllef fir d'Natur"
LIFE05 NAT/L/000116	Luxembourg	Luxembourg	Ministère de l’Environnement, Luxemburg
LIFE05 NAT/L/000116	Luxembourg	Luxembourg	Ministère de l’Intérieur, Luxemburg
LIFE05 NAT/L/000116	Luxembourg	Luxembourg	Ministère des Travaux Publics/Administration des Bâtiments Publics, Luxemburg
LIFE05 NAT/L/000116	Luxembourg	Luxembourg	Musée National d’Histoire Naturelle (National Museum for the Natural Sciences), Luxemburg
LIFE05 NAT/LT/000094	Germany	Lithuania	Arbeitsgemeinschaft Natur- und Artenschutz e.V. (Agena e.V.), Germany
LIFE05 NAT/LT/000094	Germany	Lithuania	Georg-August-Universität Göttingen (AGUG), Germany
LIFE05 NAT/LT/000094	Germany	Lithuania	Landschaftsförderverein (LFV) Oberes Rhinluch e.V., Germany
LIFE05 NAT/LT/000094	Lithuania	Lithuania	Lithuanian Fund for Nature
LIFE05 NAT/LT/000094	Lithuania	Lithuania	Meteliai Regional Park (MRP), Lithuania
LIFE05 NAT/LT/000094	Lithuania	Lithuania	Veisiejai Regional Park (VRP), Lithuania
LIFE05 NAT/LT/000094	Lithuania	Lithuania	Žuvintas Biosphere Reserve (ŽBR), Lithuania
LIFE05 NAT/LT/000094	Poland	Lithuania	Białowieski Park Narodowy (BNP), Poland
LIFE05 NAT/LT/000094	Poland	Lithuania	Klub Przyrodników (Klub Prz), Poland
LIFE05 NAT/LT/000094	Poland	Lithuania	Pólnocnopodlaskie Towarzystwo Ochrony Ptaków (PTOP) (Poland)
LIFE05 NAT/LT/000095	Lithuania	Lithuania	Ecological Club "Zvejone
LIFE05 NAT/LT/000095	Lithuania	Lithuania	Institute of Ecology of Vilnius University, Lithuania
LIFE05 NAT/LT/000095	Lithuania	Lithuania	Kuršių Nerija National Park, Lithuania
LIFE05 NAT/LT/000095	Lithuania	Lithuania	Pajūris Regional Park, Lithuania
LIFE05 NAT/LV/000100	Estonia	Latvia	Baltic Environmental Forum Estonia (BEF Estonia), Estonia
LIFE05 NAT/LV/000100	Estonia	Latvia	Estonian Environment Information Centre (EEIC), Estonia
LIFE05 NAT/LV/000100	Estonia	Latvia	Estonian Marine Institute (EMI), Estonia
LIFE05 NAT/LV/000100	Estonia	Latvia	Estonian Ornithological Society (EOÜ), Estonia
LIFE05 NAT/LV/000100	Estonia	Latvia	Estonian State Nature Conservation Centre, Estonia
LIFE05 NAT/LV/000100	Finland	Latvia	Natural Heritage Services of Metsähallitus, Finland
LIFE05 NAT/LV/000100	Germany	Latvia	Federal Agency for Nature Conservation, Germany
LIFE05 NAT/LV/000100	Latvia	Latvia	Baltic Environmental Forum, Latvia
LIFE05 NAT/LV/000100	Latvia	Latvia	Latvian Fish Resources Agency (LATFRA), Latvia
LIFE05 NAT/LV/000100	Latvia	Latvia	Latvian Institute for Aquatic Ecology (LIAE), Latvia
LIFE05 NAT/LV/000100	Latvia	Latvia	Latvian Ornithological Society, Latvia
LIFE05 NAT/LV/000100	Latvia	Latvia	Marine and Inland Waters Administration (MIWA), Latvia
LIFE05 NAT/LV/000100	Latvia	Latvia	National Armed Forces, Latvia
LIFE05 NAT/LV/000100	Latvia	Latvia	PO Socially Oriented Project Agency (SOPA), Latvia
LIFE05 NAT/LV/000100	Latvia	Latvia	SIA Vides Filmu Studija /Wildlife & Environmental Film Productions / (VFS), Latvia
LIFE05 NAT/LV/000100	Lithuania	Latvia	Baltic Environmental Forum Lithuania (BEF Lithuania), Lithuania
LIFE05 NAT/LV/000100	Lithuania	Latvia	Centre of Marine Research (CMR), Lithuania
LIFE05 NAT/LV/000100	Lithuania	Latvia	Klaipėda University, Lithuania
LIFE05 NAT/LV/000100	Lithuania	Latvia	Vilnius University, Lithuania
LIFE05 NAT/LV/000100	Russia	Latvia	PO Baltic Fund for Nature (BFFN RU) – St.Petersburg, Russia
LIFE05 NAT/LV/000100	United Kingdom	Latvia	BirdLife International, United Kingdom
LIFE05 NAT/NL/000124	Netherlands	Netherlands	Bureau Beheer Landbouwgronden, Netherlands
LIFE05 NAT/NL/000124	Netherlands	Netherlands	Duinbehoud, Netherlands
LIFE05 NAT/NL/000124	Netherlands	Netherlands	Staatbosbeheer, Netherlands
LIFE05 NAT/NL/000124	Netherlands	Netherlands	Waddenvereniging, Netherlands
LIFE05 NAT/NL/000124	Netherlands	Netherlands	Wetterskip Fryslân, Netherlands
LIFE05 NAT/PL/000101	Germany	Poland	Förderverein “Naturschutz im Peenetal e.V., Germany
LIFE05 NAT/PL/000101	Poland	Poland	Biebrza National Park, Poland
LIFE05 NAT/PL/000101	Poland	Poland	Ogólnopolskie Towarzystwo Ochrony Ptaków
LIFE05 NAT/PL/000101	Poland	Poland	The North Podlasian Society for Birds Protection, Poland
LIFE05 NAT/PL/000101	Poland	Poland	West-Pomeranian Ornithological Society, Poland
LIFE05 NAT/PL/000101	Poland	Poland	Wolin National Park, Poland
LIFE05 NAT/PL/000101	United Kingdom	Poland	Royal Society for the Protection of Birds, UK
LIFE05 NAT/RO/000155	Romania	Romania	Bucharest University, Romania
LIFE05 NAT/RO/000155	Romania	Romania	Galati Environment Protection Agency, Romania
LIFE05 NAT/RO/000155	Romania	Romania	Galaţi Forestry District, Romania
LIFE05 NAT/RO/000155	Romania	Romania	Romanian Ornithological Society, Romania
LIFE05 NAT/RO/000158	Romania	Romania	Centrul de Initiativa pentru Mediu CRIM, Romania
LIFE05 NAT/RO/000158	Romania	Romania	Romanian Herpetological Society, Romania
LIFE05 NAT/RO/000165	Romania	Romania	Focal Centre for Biodiversity Monitoring and Conservation, Romania
LIFE05 NAT/RO/000165	Romania	Romania	Milvus Group Association, Romania
LIFE05 NAT/RO/000165	Romania	Romania	Retezat Natural Park Administration, Romania
LIFE05 NAT/RO/000169	Romania	Romania	Danube Delta Biosphere Reserve Authority, Romania
LIFE05 NAT/RO/000169	Romania	Romania	Romanian Ornithological Society, Romania
LIFE05 NAT/RO/000169	United Kingdom	Romania	Royal Society for the Protection of Birds (RSPB), United Kingdom
LIFE05 NAT/RO/000170	Romania	Romania	Association for Sustainable Development “Focul Viu” Focsani, Romania
LIFE05 NAT/RO/000170	Romania	Romania	Bucharest University, Romania
LIFE05 NAT/RO/000170	Romania	Romania	Vrancea County Council, Romania
LIFE05 NAT/RO/000170	Romania	Romania	Vrancea Environment Protection Agency, Romania
LIFE05 NAT/RO/000170	Romania	Romania	Vrancea Forestry Department, Romania
LIFE05 NAT/RO/000176	Romania	Romania	Ministry of Environment, Romania
LIFE05 NAT/RO/000176	Romania	Romania	National Forest Authority ROMSILVA, Romania
LIFE05 NAT/RO/000176	Romania	Romania	Universitatea Transilvania din Brasov, Romania
LIFE05 NAT/RO/000176	Romania	Romania	WWF, Romania
LIFE05 NAT/S/000108	Sweden	Sweden	Länsstyrelsen Östergötland
LIFE05 NAT/S/000108	Sweden	Sweden	Linköping municipality, Sweden
LIFE05 NAT/S/000109	Sweden	Sweden	Holmen Skog AB, Sweden
LIFE05 NAT/S/000109	Sweden	Sweden	Länsstyrelsen i Västernorrlands län, The County Administrative Board of Västernorrland, Sweden
LIFE05 NAT/S/000109	Sweden	Sweden	Örnsköldsviks kommun
LIFE05 NAT/S/000109	Sweden	Sweden	Skogsvårdsstyrelsen i Mellannorrland, Regional Forestry Boards of Mellannorrland, Sweden
LIFE05 NAT/SK/000112	Slovakia	Slovakia	Regional Association for Nature Conservation and Sustainable Development (BROZ), Slovakia
LIFE05 NAT/SK/000112	Slovakia	Slovakia	Slovak Water Management Enterprise, Department Bratislava, Slovakia
LIFE05 NAT/SK/000112	Slovakia	Slovakia	State Nature Conservancy of the Slovak Republic
LIFE05 NAT/SK/000115	Slovakia	Slovakia	Hunting Association Lehnice, Slovakia
LIFE05 NAT/SK/000115	Slovakia	Slovakia	Municipality Lehnice, Slovakia
LIFE05 NAT/SK/000115	Slovakia	Slovakia	Raptor Protection of Slovakia (RPS), Slovakia
LIFE05 NAT/SK/000115	Slovakia	Slovakia	The Society for the Protection of Birds in Slovakia (SOVS), Slovakia
LIFE05 NAT/SK/000115	Slovakia	Slovakia	The State Nature Conservancy of the Slovak Republic
LIFE05 NAT/UK/000141	United Kingdom	United Kingdom	National Trust for Scotland, United Kingdom
LIFE05 NAT/UK/000141	United Kingdom	United Kingdom	Royal Zoological Society of Scotland (RZSS), United Kingdom
LIFE05 NAT/UK/000142	Spain	United Kingdom	General Directorate for Biodiversity (GDB), Spain
LIFE05 NAT/UK/000142	United Kingdom	United Kingdom	Central Science Laboratory, United Kingdom
LIFE05 NAT/UK/000143	United Kingdom	United Kingdom	English Nature, United Kingdom
LIFE05 NAT/UK/000143	United Kingdom	United Kingdom	Environment Agency, United Kingdom
LIFE05 NAT/UK/000143	United Kingdom	United Kingdom	Hampshire and Isle of Wight Wildlife Trust, United Kingdom
LIFE05 NAT/UK/000143	United Kingdom	United Kingdom	Wiltshire Wildlife Trust, United Kingdom
LIFE06 NAT/A/000123	Austria	Austria	Amt der Niederösterreichischen Landesregierung, Abt. RU5
LIFE06 NAT/A/000123	Austria	Austria	Magistrat der Stadt Wien-MA 22, Austria
LIFE06 NAT/A/000123	Austria	Austria	Magistrat der Stadt Wien-MA 49, Austria
LIFE06 NAT/A/000123	Austria	Austria	Marktgemeinde Langenzersdorf, Austria
LIFE06 NAT/A/000124	Austria	Austria	Amt der Salzburger Landesregierung. Abteilung 13 - Naturschutz
LIFE06 NAT/A/000124	Austria	Austria	Gemeinde Großgmain, Austria
LIFE06 NAT/A/000127	Austria	Austria	Amt der Kärntner Landesregierung-Abteilung 20 (Landesplanung, Unterabteilung Naturschutz) Klagenfurt, Austria
LIFE06 NAT/A/000127	Austria	Austria	Bundeswasserbauverwaltung vertreten durch das Amt der Kärnter Landesregierung. Abt. 18 - Kompetenzzentrum Umwelt, Wasser und Naturschutz - Unterabteilung SchWW - Schutzwasserwirtschaft
LIFE06 NAT/A/000127	Austria	Austria	Wildbach- und Lawinenverbauung, Sektion Kärnten-Villach, Austria
LIFE06 NAT/B/000081	Belgium	Belgium	Agentschap voor Natuur en Bos-Buitendienst Vlaams-Brabant, Belgium
LIFE06 NAT/B/000081	Belgium	Belgium	Natuurpunt Beheer v.z.w.
LIFE06 NAT/B/000081	Belgium	Belgium	Vlaamse Landmaatschappij Vlaams Brabant, Belgium
LIFE06 NAT/B/000082	Belgium	Belgium	Agentschap voor Natuur en Bos (former AMINAL, Division Nature and Division Forest and green areas), Belgium
LIFE06 NAT/B/000082	Belgium	Belgium	Vlaamse Landmaatschappij
LIFE06 NAT/B/000084	Belgium	Belgium	Agentschap voor Natuur en Bos (former Administratie Natuur en Milieu, Afdeling Natuur), Belgium
LIFE06 NAT/B/000084	Belgium	Belgium	Natuurpunt Beheer v.z.w.
LIFE06 NAT/B/000084	Belgium	Belgium	Vlaamse Landmaatschappij, Belgium
LIFE06 NAT/B/000085	Belgium	Belgium	Agentschap voor Natuur en Bos, Belgium
LIFE06 NAT/B/000085	Belgium	Belgium	BENEGO/ Grenspark De Zoom Kalmthoutse Heide, Belgium
LIFE06 NAT/B/000085	Belgium	Belgium	Natuureducatief Centrum De Vroente Kalmthout, Belgium
LIFE06 NAT/B/000085	Netherlands	Belgium	Gemeente Woensdrecht, Netherlands
LIFE06 NAT/B/000085	Netherlands	Belgium	Natuurmonumenten, Netherlands
LIFE06 NAT/B/000087	Belgium	Belgium	Agentschap voor Natuur en Bos (ANB)
LIFE06 NAT/B/000091	Belgium	Belgium	Commission de Gestion du Parc naturel Hautes-Fagnes/Eifel, Belgium
LIFE06 NAT/B/000091	Belgium	Belgium	Direction Générale Opérationnelle "Agriculture, Ressources naturelles et Environnement" (DGO3) - Departement de l'Etude du Milieu Naturel et Agricole (DEMNA)
LIFE06 NAT/B/000095	Belgium	Belgium	Agentschap voor Natuur en Bos (ANB)
LIFE06 NAT/B/000095	Belgium	Belgium	Natuurpunt Beheer, Belgium
LIFE06 NAT/B/000095	Belgium	Belgium	Vleermuizenwerkgroep Natuurpunt, Belgium
LIFE06 NAT/CZ/000121	Czech Republic	Czech Republic	Agentura ochrany přírody a krajiny ČR, Czech Republic
LIFE06 NAT/CZ/000121	Czech Republic	Czech Republic	ČSOP Salamandr (NGO), Czech Republic
LIFE06 NAT/CZ/000121	Czech Republic	Czech Republic	Lesy České republiky s. p., Czech Republic
LIFE06 NAT/CZ/000121	Czech Republic	Czech Republic	Moravskoslezský kraj
LIFE06 NAT/CZ/000121	Czech Republic	Czech Republic	Plzeňský Prazdroj a.s., Pivodar Radegast, Czech Republic
LIFE06 NAT/CZ/000121	Czech Republic	Czech Republic	Povodí Odry s. p., Czech Republic
LIFE06 NAT/D/000003	Germany	Germany	FVA Freiburg, Germany
LIFE06 NAT/D/000003	Germany	Germany	Gemeinde Gutach, Germany
LIFE06 NAT/D/000003	Germany	Germany	Gemeinde Simonswald, Germany
LIFE06 NAT/D/000003	Germany	Germany	Global Fire Monitoring Centre, Germany
LIFE06 NAT/D/000003	Germany	Germany	Institut für Forstbenutzung und Forstliche Arbeitswissenschaft, Germany
LIFE06 NAT/D/000003	Germany	Germany	Landratsamt Emmendingen, Germany
LIFE06 NAT/D/000003	Germany	Germany	Landratsamt Ortenaukreis, Germany
LIFE06 NAT/D/000003	Germany	Germany	Landratsamt Schwarzwald-Baar-Kreis, Germany
LIFE06 NAT/D/000003	Germany	Germany	Landschaftserhaltungsverband Emmendingen e.V., Germany
LIFE06 NAT/D/000003	Germany	Germany	Planet Film und Fernsehproduktions GmbH, Germany
LIFE06 NAT/D/000003	Germany	Germany	Regierungspräsidium (RP) Freiburg, Abteilung 5, Ref. 56 Naturschutz und Landschaftspflege
LIFE06 NAT/D/000003	Germany	Germany	Schwarzwaldverein e.V., Germany
LIFE06 NAT/D/000003	Germany	Germany	Stadt Elzach, Germany
LIFE06 NAT/D/000003	Germany	Germany	Stiftung Naturschutzfonds, Germany
LIFE06 NAT/D/000005	France	Germany	MIGADO, France
LIFE06 NAT/D/000005	Germany	Germany	CEMAGREF (Centre National du Machinisme Agricole, du Génie Rural, des Eaux et des Forêts, France
LIFE06 NAT/D/000005	Germany	Germany	Landesanstalt für Natur, Umwelt und Verbraucherschutz NRW (LANUV), Fachbereich 26 Fischereiökologie
LIFE06 NAT/D/000006	Germany	Germany	ARGE Schw. Donaumoos, Germany
LIFE06 NAT/D/000006	Germany	Germany	Bayerisches Staatsministerium für Umwelt und Gesundheit
LIFE06 NAT/D/000006	Germany	Germany	Gemeinde Bächingen, Germany
LIFE06 NAT/D/000006	Germany	Germany	Gemeinde Blindheim, Germany
LIFE06 NAT/D/000006	Germany	Germany	Gemeinde Buttenwiesen, Germany
LIFE06 NAT/D/000006	Germany	Germany	Gemeinde Holzheim, Germany
LIFE06 NAT/D/000006	Germany	Germany	Gemeinde Medlingen, Germany
LIFE06 NAT/D/000006	Germany	Germany	Gemeinde Mertingen, Germany
LIFE06 NAT/D/000006	Germany	Germany	Gemeinde Schwenningen, Germany
LIFE06 NAT/D/000006	Germany	Germany	Gemeinde Tapfheim, Germany
LIFE06 NAT/D/000006	Germany	Germany	Gemeinde Zusamaltheim, Germany
LIFE06 NAT/D/000006	Germany	Germany	Landkreis Dillingen, Germany
LIFE06 NAT/D/000006	Germany	Germany	Landkreis Donau-Ries, Germany
LIFE06 NAT/D/000006	Germany	Germany	Landkreis Günzburg, Germany
LIFE06 NAT/D/000006	Germany	Germany	Stadt Dillingen, Germany
LIFE06 NAT/D/000006	Germany	Germany	Stadt Donauwörth, Germany
LIFE06 NAT/D/000006	Germany	Germany	Stadt Gundelfingen, Germany
LIFE06 NAT/D/000006	Germany	Germany	Stadt Günzburg, Germany
LIFE06 NAT/D/000006	Germany	Germany	Stadt Höchstädt, Germany
LIFE06 NAT/D/000006	Germany	Germany	Stadt Leipheim, Germany
LIFE06 NAT/D/000006	Germany	Germany	Stadt Wertingen, Germany
LIFE06 NAT/D/000008	Belgium	Germany	Natagora, Belgium
LIFE06 NAT/D/000008	Germany	Germany	DELATTINIA, Germany
LIFE06 NAT/D/000008	Germany	Germany	Naturlandstiftung Saar
LIFE06 NAT/D/000008	Germany	Germany	Stiftung Natur und Umwelt Rheinland-Pfalz, Germany
LIFE06 NAT/D/000008	Luxembourg	Germany	Stiftung “Hëllef fir d'Natur”, Luxemburg
LIFE06 NAT/DK/000158	Denmark	Denmark	Skov- og Naturstyrelsen
LIFE06 NAT/DK/000158	Denmark	Denmark	The Danish Bird Protecting Foundation (Dansk Ornitologisk Förening-DOF- Fuglevearnsfonden), Denmark
LIFE06 NAT/DK/000159	Denmark	Denmark	Danish Institute for Fisheries Research, Denmark
LIFE06 NAT/DK/000159	Denmark	Denmark	The Agency for Spatial and Environmental Planning, Denmark
LIFE06 NAT/DK/000159	Denmark	Denmark	The Danish Forest Agency
LIFE06 NAT/DK/000159	Denmark	Denmark	University of Aarhus-The National Environmental Research Institute Technical University of Denmark
LIFE06 NAT/E/000199	Spain	Spain	Direccción General para la Biodiversidad-MIMA, Spain
LIFE06 NAT/E/000199	Spain	Spain	Excmo. Cabildo Insular de la Gomera
LIFE06 NAT/E/000199	Spain	Spain	Iltr. Ayuntamiento del Valle del Rey, Spain
LIFE06 NAT/E/000199	Spain	Spain	Vicenconsejería de Medio Ambiente-Dirección General Medio Natural, Spain
LIFE06 NAT/E/000209	Spain	Spain	Asociación de Propietarios y Productores de Caza de Andalucía (APROCA), Spain
LIFE06 NAT/E/000209	Spain	Spain	Asociación Empresarial de Criadores y Titulares de Cotos de Caza de Andalucía (ATECA), Spain
LIFE06 NAT/E/000209	Spain	Spain	Ecologistas en Acción-Andalucía, Spain
LIFE06 NAT/E/000209	Spain	Spain	Federación Andaluza de Caza, Spain
LIFE06 NAT/E/000209	Spain	Spain	Fundación CBD-Hábitat, Spain
LIFE06 NAT/E/000209	Spain	Spain	Junta de Andalucía. Consejería de Medio Ambiente
LIFE06 NAT/E/000209	Spain	Spain	Junta de Andalucía: Consejería de Agricultura y Pesca, Spain
LIFE06 NAT/E/000209	Spain	Spain	Junta de Andalucía: Consejería de Obras Públicas y Transportes, Spain
LIFE06 NAT/E/000209	Spain	Spain	Junta de Extremadura: Consejería de Agricultura y Medio Ambiente, Spain
LIFE06 NAT/E/000209	Spain	Spain	Sociedad Española para la Conservación y Estudio de los Mamíferos (SECEM), Spain
LIFE06 NAT/E/000209	Spain	Spain	WWF-Adena, Spain
LIFE06 NAT/E/000213	Spain	Spain	Fundación 2001 Global Nature
LIFE06 NAT/E/000213	Spain	Spain	Fundación Patrimonio Natural de Castilla y León (Junta de Castilla y León), Spain
LIFE06 NAT/E/000214	Spain	Spain	Iberdrola Distribución S.A. , Spain
LIFE06 NAT/E/000214	Spain	Spain	Región de Murcia. Consejería de Desarrollo Sostenible y Ordenación del Territorio
LIFE06 NAT/F/000137	France	France	Centre régional de Phytosociologie/Conservatoire Botanique National de Bailleul, France
LIFE06 NAT/F/000137	France	France	Conservatoire des Espaces Naturels de Haute-Normandie
LIFE06 NAT/F/000142	France	France	Commune de Niederlauterbach, France
LIFE06 NAT/F/000142	France	France	Commune de Salmbach, France
LIFE06 NAT/F/000142	France	France	Conseil Général du Bas-Rhin, France
LIFE06 NAT/F/000142	France	France	Conservatoire des Sites Alsaciens, France
LIFE06 NAT/F/000142	France	France	Office National des Forêts
LIFE06 NAT/F/000142	France	France	Ville de Wissembourg, France
LIFE06 NAT/F/000143	France	France	Agence régionale pour l'environnement Provence Alpes Côte d'Azur
LIFE06 NAT/F/000143	France	France	Conservatoire et Etude des Ecosystèmes de Provence, France
LIFE06 NAT/F/000143	France	France	Ecole Pratique des Hautes Etudes – Laboratoire de Biogéographie et Ecologie des Vertébrés, France
LIFE06 NAT/F/000143	France	France	Office National de la Chasse et de la Faune Sauvage, France
LIFE06 NAT/F/000143	France	France	Office National des Forêts, France
LIFE06 NAT/F/000143	France	France	Syndicat Mixte d'Aménagement et d'Equipement du Mont Ventoux, France
LIFE06 NAT/F/000146	France	France	Conseil Général du Morbihan, France
LIFE06 NAT/F/000146	France	France	Conservatoire Botanique National de Brest, France
LIFE06 NAT/F/000146	France	France	Syndicat Mixte Grand Site Dunaire Gâvres-Quiberon
LIFE06 NAT/F/000147	France	France	Conservatoire Régional d’Espaces Naturels de Poitou-Charentes, France
LIFE06 NAT/F/000147	France	France	Ligue pour la Protection des Oiseaux
LIFE06 NAT/FIN/000128	Finland	Finland	Centre of Economic Development, Transport and the Environment for Lapland
LIFE06 NAT/FIN/000128	Finland	Finland	Metsähallitus-Natural Heritage Services, Finland
LIFE06 NAT/FIN/000129	Cyprus	Finland	BirdLife Finland
LIFE06 NAT/FIN/000129	Finland	Finland	Centre of Economic Development, Transport and the Environment for South-western Finland
LIFE06 NAT/FIN/000129	Finland	Finland	Finnish Environment Institute (SYKE), Finland
LIFE06 NAT/FIN/000129	Finland	Finland	Finnish Road Administration-Turku district, Finland
LIFE06 NAT/FIN/000129	Finland	Finland	Geological Survey of Finland
LIFE06 NAT/FIN/000129	Finland	Finland	Metsähallitus, Natural Heritage Services, Southern Finland
LIFE06 NAT/FIN/000129	Finland	Finland	Satakunta prison-Huittinen unit, Finland
LIFE06 NAT/FIN/000129	Finland	Finland	University of Turku-Satakunta Environmental Research Institute and Department of Geology, Finland
LIFE06 NAT/H/000096	Hungary	Hungary	Aggtelek National Park Directorate, Hungary
LIFE06 NAT/H/000096	Hungary	Hungary	Balaton National Park Directorate, Hungary
LIFE06 NAT/H/000096	Hungary	Hungary	Bükk National Park Directorate
LIFE06 NAT/H/000096	Hungary	Hungary	Duna-Dráva National Park Directorate, Hungary
LIFE06 NAT/H/000096	Hungary	Hungary	Duna-Ipoly National Park Directorate, Hungary
LIFE06 NAT/H/000096	Hungary	Hungary	Fertő-Hanság National Park Directorate, Hungary
LIFE06 NAT/H/000096	Hungary	Hungary	Hortobágy National Park Directorate, Hungary
LIFE06 NAT/H/000096	Hungary	Hungary	Hungary E-misszió Environmental Association, Hungary
LIFE06 NAT/H/000096	Hungary	Hungary	Kiskunság National Park Directorate, Hungary
LIFE06 NAT/H/000096	Hungary	Hungary	Körös-Maros National Park Directorate, Hungary
LIFE06 NAT/H/000096	Hungary	Hungary	MME/BirdLife Hungary
LIFE06 NAT/H/000096	Hungary	Hungary	Örség National Park Directorate, Hungary
LIFE06 NAT/H/000096	Hungary	Hungary	PRO VÉRTES Public Foundation for Nature Conservation, Hungary
LIFE06 NAT/H/000096	Slovakia	Hungary	Raptor Protection of Slovakia
LIFE06 NAT/H/000096	Slovakia	Hungary	The Society for the Protection of Birds in Slovakia
LIFE06 NAT/H/000096	Slovakia	Hungary	The State Nature Conservancy of the Slovak Republic
LIFE06 NAT/H/000096	Slovakia	Hungary	West-Slovak Electric Company
LIFE06 NAT/H/000098	Hungary	Hungary	Duna-Ipoly Nemzeti Park Igazgatóság
LIFE06 NAT/H/000098	Hungary	Hungary	Local Government of town Nagykőrös, Hungary
LIFE06 NAT/H/000098	Hungary	Hungary	WWF Hungary
LIFE06 NAT/H/000102	Hungary	Hungary	Balaton National Park Directorate
LIFE06 NAT/H/000104	Hungary	Hungary	Duna-Ipoly National Park Directorate, Hungary
LIFE06 NAT/H/000104	Hungary	Hungary	Kiskunság National Park
LIFE06 NAT/H/000104	Hungary	Hungary	Local Government of Kiskunmajsa, Hungary
LIFE06 NAT/H/000104	Hungary	Hungary	University of Szeged, Hungary
LIFE06 NAT/IT/000026	Italy	Italy	Centro Studi Naturalistici, Italy
LIFE06 NAT/IT/000026	Italy	Italy	Comunità Montana del Gargano, Italy
LIFE06 NAT/IT/000026	Italy	Italy	Consorzio di Bonifica Montana del Gargano, Italy
LIFE06 NAT/IT/000026	Italy	Italy	Provincia di Foggia
LIFE06 NAT/IT/000050	Italy	Italy	Amministrazione Provinciale di Crotone – Ente Gestore Area Marina Protetta “Capo Rizzuto” (Calabria Region), Italy
LIFE06 NAT/IT/000050	Italy	Italy	Regione Lazio
LIFE06 NAT/IT/000050	Italy	Italy	TEMI srl, Italy
LIFE06 NAT/IT/000050	Italy	Italy	Università della Tuscia di Viterbo, Italy
LIFE06 NAT/IT/000053	Italy	Italy	Ente Parco Nazionale del Cilento e Vallo di Diano
LIFE06 NAT/IT/000053	Italy	Italy	Temi srl, Italy
LIFE06 NAT/IT/000060	Italy	Italy	Bertiolo Municipality, Italy
LIFE06 NAT/IT/000060	Italy	Italy	Castions di Strada Municipality, Italy
LIFE06 NAT/IT/000060	Italy	Italy	Gonars Municipality, Italy
LIFE06 NAT/IT/000060	Italy	Italy	Regione Autonoma Friuli Venezia Giulia - Servizio Caccia, Pesca e Ambienti naturali
LIFE06 NAT/IT/000060	Italy	Italy	Talmassons Municipality, Italy
LIFE06 NAT/LV/000110	Latvia	Latvia	Defence Property State Agency, Latvia
LIFE06 NAT/LV/000110	Latvia	Latvia	Latvian Fund for Nature, Latvia
LIFE06 NAT/LV/000110	Latvia	Latvia	National Armed Forces, Latvia
LIFE06 NAT/LV/000110	Latvia	Latvia	Nature Conservation Agency, Latvia
LIFE06 NAT/LV/000196	Latvia	Latvia	Aronas Rural Municipality, Latvia
LIFE06 NAT/LV/000196	Latvia	Latvia	Berzaunes Rural Municipality, Latvia
LIFE06 NAT/LV/000196	Latvia	Latvia	Council of Madonas District, Latvia
LIFE06 NAT/LV/000196	Latvia	Latvia	Development Agency of Vestienas Protected Landscape Area, Latvia
LIFE06 NAT/LV/000196	Latvia	Latvia	Jumurdas Rural Municipality, Latvia
LIFE06 NAT/LV/000196	Latvia	Latvia	State Joint Stock Company “Latvian State Forests”, Latvia
LIFE06 NAT/LV/000196	Latvia	Latvia	Vestienas Rural Municipality, Latvia
LIFE06 NAT/MT/000097	Malta	Malta	Armed Forces of Malta
LIFE06 NAT/MT/000097	Malta	Malta	BirdLife Malta
LIFE06 NAT/MT/000097	Malta	Malta	Malta Centre for Fisheries Sciences
LIFE06 NAT/MT/000097	Malta	Malta	Malta Maritime Authority
LIFE06 NAT/MT/000097	Malta	Malta	National Museum of Natural History
LIFE06 NAT/MT/000097	Portugal	Malta	Sociedad Portuguesa for the study of Birds, Portugal
LIFE06 NAT/MT/000097	United Kingdom	Malta	Royal Society for the Protection of Birds
LIFE06 NAT/NL/000071	Netherlands	Netherlands	Dienst Landelijk Gebied, Netherlands
LIFE06 NAT/NL/000071	Netherlands	Netherlands	Natuurmonumenten, Netherlands
LIFE06 NAT/NL/000071	Netherlands	Netherlands	Provincie Zeeland, Netherlands
LIFE06 NAT/NL/000072	Netherlands	Netherlands	Stichting Het Zuid Holland Landschap, Netherlands
LIFE06 NAT/NL/000074	Netherlands	Netherlands	Natuurmonumenten, Netherlands
LIFE06 NAT/NL/000074	Netherlands	Netherlands	Staatbosbeheer, Netherlands
LIFE06 NAT/NL/000075	Netherlands	Netherlands	Staatbosbeheer, Netherlands
LIFE06 NAT/NL/000076	Netherlands	Netherlands	Hoogheemraadschap Hollands Noorderkwartier, Netherlands
LIFE06 NAT/NL/000076	Netherlands	Netherlands	Staatbosbeheer, Netherlands
LIFE06 NAT/NL/000077	Netherlands	Netherlands	Provincie Zeeland, Netherlands
LIFE06 NAT/NL/000077	Netherlands	Netherlands	Rijkswaterstaat dienst Zeeland, Netherlands
LIFE06 NAT/NL/000077	Netherlands	Netherlands	Staatbosbeheer, Netherlands
LIFE06 NAT/NL/000078	Netherlands	Netherlands	Waterschap Roer en Overmaas, Netherlands
LIFE06 NAT/NL/000079	Netherlands	Netherlands	Commissie Hoeksche Waard, Netherlands
LIFE06 NAT/NL/000079	Netherlands	Netherlands	Waterschap Hollandse Delta, Netherlands
LIFE06 NAT/P/000184	Portugal	Poland	Serviço do Parque Natural da Madeira, Portugal
LIFE06 NAT/P/000184	Portugal	Poland	Sociedade Portuguesa para a Estudo das Aves, Portugal
LIFE06 NAT/P/000191	Portugal	Poland	Centro de Investigação e de Intervenção Social (CIS), Portugal
LIFE06 NAT/P/000191	Portugal	Poland	Liga para a Protecção da Natureza, Portugal
LIFE06 NAT/P/000191	United Kingdom	Poland	Fauna & Flora International, United Kingdom
LIFE06 NAT/P/000192	Portugal	Poland	Centro de Ciências do Mar, Portugal
LIFE06 NAT/P/000192	Portugal	Poland	Consejo Superior de Investigaciones Científicas (CSIC), Portugal
LIFE06 NAT/P/000192	Portugal	Poland	ICNF(Instituto da Conservação da Natureza e das Florestas), Portugal
LIFE06 NAT/P/000192	Portugal	Poland	Instituto Nacional de Investigação Agrária e das Pescas (INIAP), Portugal
LIFE06 NAT/P/000192	Portugal	Poland	Instituto Superior de Psicologia Aplicada (ISPA), Portugal
LIFE06 NAT/P/000194	Portugal	Poland	ASPAFLOBAL – Associação dos Produtores Florestais do Barlavento Algarvio, Portugal
LIFE06 NAT/P/000194	Portugal	Poland	Associação de Industriais e Exportadores de Cortiça, Delegação Regional do Baixo Alentejo e Algarve, Portugal
LIFE06 NAT/P/000194	Portugal	Poland	Associação para a Protecção e Desenvolvimento das Serras do Barlavento Algarvio (Viver Serra), Portugal
LIFE06 NAT/P/000194	Portugal	Poland	Caldeira & Grilo, Portugal
LIFE06 NAT/P/000194	Portugal	Poland	Câmara Municipal de Almodôvar, Portugal
LIFE06 NAT/P/000194	Portugal	Poland	Centro de Estudos da Avifauna Ibérica, Portugal
LIFE06 NAT/P/000194	Portugal	Poland	Direcção Geral dos Recursos Florestais (DGRF), Portugal
LIFE06 NAT/P/000194	Portugal	Poland	ICNF(Instituto da Conservação da Natureza e das Florestas), Portugal
LIFE06 NAT/PL/000100	Netherlands	Poland	Provinciale Vereniging voor Natuurbescherming It Fryske Gea (IT Fryske GEA), Netherlands
LIFE06 NAT/PL/000100	Poland	Poland	Institute for Land Reclamation and Grasland Farming (Instytut Melioracji i Uzytkow Zielonych), Poland
LIFE06 NAT/PL/000100	Poland	Poland	Kampinoski National Park (Kampinoski Park Narodowy), Poland
LIFE06 NAT/PL/000100	Poland	Poland	Mazowiecki Landscape Park (Zarzad Parków Krajobrazowych Mazowieckiego, Chojnowskiego i Brudzenskiego), Poland
LIFE06 NAT/PL/000100	Poland	Poland	Regional Environment Center for Central and Eastern Europe
LIFE06 NAT/PL/000100	Poland	Poland	Save Wetlands Association (Stowarzyszenie Chronmy Mokradla), Poland
LIFE06 NAT/PL/000100	Poland	Poland	The Board of Chelmski Landscape Park in Chelm (Zarzad Chelmskich Parków Krajobrazowych), Poland
LIFE06 NAT/PL/000105	Poland	Poland	Bialowieza National Park (BNP), Poland
LIFE06 NAT/PL/000105	Poland	Poland	Mammal Research InstitutePolish Academy of Science
LIFE06 NAT/PL/000105	Poland	Poland	The Green Lungs of Poland Foundation, Poland
LIFE06 NAT/PL/000105	Poland	Poland	The Regional Directorate of the State Forests in Bialystok (RDSF), Poland
LIFE06 NAT/RO/000172	Romania	Romania	Bucharest University, Romania
LIFE06 NAT/RO/000172	Romania	Romania	Small Island of Braila Natural Park Administration, Romania
LIFE06 NAT/RO/000177	Romania	Romania	Calarasi Environment Protection Agency, Romania
LIFE06 NAT/RO/000177	Romania	Romania	Forest Research and Management Institute (ICAS), Romania
LIFE06 NAT/RO/000177	Romania	Romania	National Forest Authority ROMSILVA, Romania
LIFE06 NAT/RO/000177	Romania	Romania	Romanian Ornithological Society, Romania
LIFE06 NAT/RO/000177	Romania	Romania	WWF, Romania
LIFE06 NAT/S/000113	Sweden	Sweden	Gotlands Bro Orienteringsklubb, Sweden
LIFE06 NAT/S/000113	Sweden	Sweden	Hejnum Hällar Ekonomiska förening, Sweden
LIFE06 NAT/S/000113	Sweden	Sweden	Högskolan på Gotland, Sweden
LIFE06 NAT/S/000113	Sweden	Sweden	Länsstyrelsen Gotlands lan
LIFE06 NAT/S/000113	Sweden	Sweden	Naturskyddsföreningen på Gotland, Sweden
LIFE06 NAT/SI/000066	Austria	Slovenia	World Wide Fund for Nature Austria – WWF Austria
LIFE06 NAT/SI/000066	Slovenia	Slovenia	Instute for Water of the Republic of Slovenia / Institut za Vode Republike Slovenije
LIFE06 NAT/SI/000066	Slovenia	Slovenia	Inženiring za vode , Slovenia
LIFE06 NAT/SI/000066	Slovenia	Slovenia	Mura vodnogospodarsko podjetje, Slovenia
LIFE06 NAT/SI/000066	Slovenia	Slovenia	Prleška razvojna agencija GIZ, Slovenia
LIFE06 NAT/SI/000066	Slovenia	Slovenia	Regionalna razvojna agencija Mura, Slovenia
LIFE06 NAT/SI/000066	Slovenia	Slovenia	Society of bird research and nature protection, Slovenia
LIFE06 NAT/SI/000066	Slovenia	Slovenia	Zavod Republike Slovenije za varstvo narave, Slovenia
LIFE06 NAT/SI/000069	Slovenia	Slovenia	Municipality of Cerknica, Slovenia
LIFE06 NAT/SI/000069	Slovenia	Slovenia	Biotechnical Faculty - Department of Biology, Slovenia
LIFE06 NAT/SI/000069	Slovenia	Slovenia	Inženiring za vode d.o.o., Slovenia
LIFE06 NAT/SI/000069	Slovenia	Slovenia	Notranjski Regijski Park
LIFE06 NAT/SK/000114	Slovakia	Slovakia	Hunting Association Ostrovík, Senné (HA Ostrovik), Slovakia
LIFE06 NAT/SK/000114	Slovakia	Slovakia	Municipality of Blatná Polianka village, Slovakia
LIFE06 NAT/SK/000114	Slovakia	Slovakia	Municipality of Hažín village, Slovakia
LIFE06 NAT/SK/000114	Slovakia	Slovakia	Municipality of Iňačovce village, Slovakia
LIFE06 NAT/SK/000114	Slovakia	Slovakia	Municipality of Senné village, Slovakia
LIFE06 NAT/SK/000114	Slovakia	Slovakia	Society for the protection of Birds in Slovakia (SOVS)
LIFE06 NAT/SK/000114	Slovakia	Slovakia	Štátna ochrana prírody Slovenskej republiky / The State Nature Conservancy of the Slovak Republic
LIFE06 NAT/SK/000114	Slovakia	Slovakia	Zemplínksé Múzeum Michalovce, Slovakia
LIFE06 NAT/SK/000115	Slovakia	Slovakia	Military Technical and Testing Institute Zahorie
LIFE06 NAT/SK/000115	Slovakia	Slovakia	State Nature Conservancy of the Slovak Republic (SNC SR) BROZ - Regional Association for Nature Conservation and Sustainable Development, Slovak Republic
LIFE06 NAT/UK/000134	United Kingdom	United Kingdom	Countryside Council for Wales, United Kingdom
LIFE06 NAT/UK/000134	United Kingdom	United Kingdom	Forestry Commission, United Kingdom
LIFE06 NAT/UK/000134	United Kingdom	United Kingdom	Royal Society for the Protection of Birds (RSPB), United Kingdom
LIFE07 NAT/A/000010	Austria	Austria	Amt der Niederösterreichischen Landesregierung Abteilung Wasserbau
LIFE07 NAT/A/000010	Austria	Austria	City of Amstetten, Austria
LIFE07 NAT/A/000010	Austria	Austria	LANIUS, Austria
LIFE07 NAT/A/000010	Austria	Austria	Stadtwerke Amstetten, Austria
LIFE07 NAT/A/000010	Austria	Austria	Via Donau, Austria
LIFE07 NAT/A/000012	Austria	Austria	BWV Niederösterreich, Austria
LIFE07 NAT/A/000012	Austria	Austria	Verbund- Austrian Hydro Power AG
LIFE07 NAT/A/000012	Austria	Austria	Via Donau, Austria
LIFE07 NAT/B/000024	Belgium	Belgium	Natuurpunt Beheer vzw
LIFE07 NAT/B/000039	Belgium	Belgium	Réserves Naturelles RNOB
LIFE07 NAT/B/000039	Belgium	Belgium	SPW-DG03 (formerly DGRNE), Belgium
LIFE07 NAT/B/000043	Belgium	Belgium	Natuurpunt Beheer vzw, Belgium
LIFE07 NAT/B/000043	Belgium	Belgium	Réserves Naturelles RNOB
LIFE07 NAT/BG/000068	Bulgaria	Bulgaria	Bulgarian Society for the Protection of Birds/ BirdLife Bulgaria
LIFE07 NAT/BG/000068	Bulgaria	Bulgaria	Central Balkan National Park, Bulgaria
LIFE07 NAT/BG/000068	Bulgaria	Bulgaria	Fund for Wild Flora and Fauna, Bulgaria
LIFE07 NAT/BG/000068	Hungary	Bulgaria	MME/BirdLife, Hungary
LIFE07 NAT/BG/000068	United Kingdom	Bulgaria	Royal Society for the Protection of Birds/BirdLife, United Kingdom
LIFE07 NAT/D/000213	Germany	Germany	Thüringer Ministerium für Landwirtschaft, Naturschutz und Umwelt
LIFE07 NAT/D/000214	Germany	Germany	Arbeitsgemeinschaft Biologischer Umweltschutz im Kreis Soest e.V.
LIFE07 NAT/D/000214	Germany	Germany	Naturschutzzentrum-Biologische Station Hochsauerlandkreis e.V, Germany
LIFE07 NAT/D/000214	Germany	Germany	Zweckverband Naturpark Arnsberger Wald, Germany
LIFE07 NAT/D/000225	Germany	Germany	Bad Abbach, Germany
LIFE07 NAT/D/000225	Germany	Germany	Bayer. Staatsforsten, Germany
LIFE07 NAT/D/000225	Germany	Germany	Bayerisches Staatsministerium für Umwelt und Gesundheit
LIFE07 NAT/D/000225	Germany	Germany	Landkreis Kelheim, Germany
LIFE07 NAT/D/000225	Germany	Germany	Town of Kelheim, Germany
LIFE07 NAT/D/000225	Germany	Germany	Town of Neustadt, Germany
LIFE07 NAT/D/000232	Germany	Germany	NABU Naturschutzstation e.V.
LIFE07 NAT/D/000232	Germany	Germany	Naturschutzzentrum im Kreis Kleve e.V., Germany
LIFE07 NAT/D/000233	Germany	Germany	NABU-Naturschutzzentrum Federsee Bad Buchau, Germany
LIFE07 NAT/D/000233	Germany	Germany	Regierungspräsidium Tübingen
LIFE07 NAT/D/000236	Germany	Germany	Gemeinde Dettingen unter Teck, Germany
LIFE07 NAT/D/000236	Germany	Germany	Kompetenzzentrum Obstbau-Bodensee, Germany
LIFE07 NAT/D/000236	Germany	Germany	Landesverband für Obstbau, Garten und Landschaft Baden-Württemberg e.V. (LOGL), Germany
LIFE07 NAT/D/000236	Germany	Germany	Manufaktur Jörg Geiger GmbH, Germany
LIFE07 NAT/D/000236	Germany	Germany	Marketing- und Absatzförderungsgesellschaft für Agrar- und Forstprodukte aus Baden-Württemberg mbH, Germany
LIFE07 NAT/D/000236	Germany	Germany	Regierungspräsidium Stuttgart
LIFE07 NAT/D/000236	Germany	Germany	Stiftung Naturschutzfonds beim Ministerium für Ernährung und Ländlichen Raum BW, Germany
LIFE07 NAT/DK/000100	Denmark	Denmark	Danish Nature Agency
LIFE07 NAT/E/000732	Spain	Spain	Alnitak, Spain
LIFE07 NAT/E/000732	Spain	Spain	CEMMA, Spain
LIFE07 NAT/E/000732	Spain	Spain	CSIC, Spain
LIFE07 NAT/E/000732	Spain	Spain	Fundación Biodiversidad
LIFE07 NAT/E/000732	Spain	Spain	IEO, Spain
LIFE07 NAT/E/000732	Spain	Spain	MIMAM, Spain
LIFE07 NAT/E/000732	Spain	Spain	OCEANA, Spain
LIFE07 NAT/E/000732	Spain	Spain	SECAC, Spain
LIFE07 NAT/E/000732	Spain	Spain	SEO, Spain
LIFE07 NAT/E/000732	Spain	Spain	SGPM, Spain
LIFE07 NAT/E/000732	Spain	Spain	WWF, Spain
LIFE07 NAT/E/000735	Spain	Spain	Fundación Oso Pardo
LIFE07 NAT/E/000742	Spain	Spain	Consejería de Agricultura de la Junta de Comunidades de Castilla-La Mancha
LIFE07 NAT/E/000742	Spain	Spain	Fundación CBD-Habitat, Spain
LIFE07 NAT/E/000756	Spain	Spain	Consell Insular de Menorca
LIFE07 NAT/E/000759	Spain	Spain	Cabildo de Gran Canaria, Spain
LIFE07 NAT/E/000759	Spain	Spain	Gobierno de Canarias. Dirección General de Protección de la Naturaleza
LIFE07 NAT/E/000762	Spain	Spain	Fundación Naturaleza y Hombre
LIFE07 NAT/E/000762	Spain	Spain	University of Alicante, Spain
LIFE07 NAT/E/000762	Spain	Spain	University of Salamanca, Spain
LIFE07 NAT/EE/000120	Estonia	Estonia	Eesti Loodushoiu Keskus/Wildlife Estonia
LIFE07 NAT/EE/000120	Estonia	Estonia	Environmental Information and Technology Centre-Ministry of Environment, Estonia
LIFE07 NAT/EE/000120	Estonia	Estonia	Nature Protection Association 'Kotkas' (Eagle), Estonia
LIFE07 NAT/F/000188	France	France	Conseil Général de La Réunion
LIFE07 NAT/F/000188	France	France	Conseil Régional de La Réunion
LIFE07 NAT/F/000188	France	France	Conservatoire du Littoral, France
LIFE07 NAT/F/000188	France	France	Parc National de la Réunion
LIFE07 NAT/F/000193	France	France	Conservatoire des Espaces Naturels du Languedoc-Roussillon
LIFE07 NAT/F/000193	France	France	Groupe Régional d'Animation et d'lnitiation à la Nature et l'Environnement - Languedoc-Roussillon (GRAINE LR), France
LIFE07 NAT/F/000193	France	France	Regroupement Intercommunal de Valorisation d'Amenagement et de Gestion de l'Etang de Salses-Leucate (RIVAGE), France
LIFE07 NAT/F/000193	France	France	Syndicat Mixte de Gestion de I'Etang de l'Or (SMGEO), France
LIFE07 NAT/F/000193	France	France	Syndicat Mixte de Gestion de la Camargue Gardoise (SMCG), France
LIFE07 NAT/F/000193	France	France	Syndicat Mixte de la Basse Vallee de I'Aude (SMBVA), France
LIFE07 NAT/F/000193	France	France	Syndicat Mixte des Etangs Littoraux (Siel), France
LIFE07 NAT/F/000193	France	France	Université Paul Valery - Mutation des Territoires en France (Laboratoire MTE), France
LIFE07 NAT/FIN/000151	Finland	Finland	Abo Akademi University, Finland
LIFE07 NAT/FIN/000151	Finland	Finland	Finnish Institute of Marine Research, Finland
LIFE07 NAT/FIN/000151	Finland	Finland	Geologian tutkimuskeskus, Finland
LIFE07 NAT/FIN/000151	Finland	Finland	Metsahallitus Natural Heritage Services, Finland
LIFE07 NAT/FIN/000151	Finland	Finland	Suomen ympäristökeskus
LIFE07 NAT/FIN/000151	Finland	Finland	University of Turku, Finland
LIFE07 NAT/GR/000285	Greece	Greece	Hellenic Centre for Marine Research Institute of Inland Waters, Greece
LIFE07 NAT/GR/000285	Greece	Greece	Hellenic Ornithological Society, Greece
LIFE07 NAT/GR/000285	Greece	Greece	Hellenic Society for the Study and Protection of the Monk Seal, Greece
LIFE07 NAT/GR/000285	Greece	Greece	Technological Educational Institution of Ionian Islands, Greece
LIFE07 NAT/GR/000285	Portugal	Greece	Sociedade Portuguesa para a Estudo das Aves, Portugal
LIFE07 NAT/GR/000286	Greece	Greece	Decentralised ADministration of Macedonia Thrace, Greece
LIFE07 NAT/GR/000286	Greece	Greece	Decentralised Authority of Peloponnese Western Greece & Ionian Sea Management Body of Mount Parnon and Moustos wetland, Greece
LIFE07 NAT/GR/000286	Greece	Greece	The Goulandris Natural History Museum/Greek Biotope Wetland Centre, Greece
LIFE07 NAT/GR/000291	Greece	Greece	Business Architects Consultancy SA, Greece
LIFE07 NAT/GR/000291	Greece	Greece	CALLISTO Wildlife and Nature Conservation Society, Greece
LIFE07 NAT/GR/000291	Greece	Greece	Development Agency of Grevena (ANGRE), Greece
LIFE07 NAT/GR/000291	Greece	Greece	National Agricultural Research Foundation/Forest Research Institute (NAGREF/FRI), Greece
LIFE07 NAT/GR/000291	Greece	Greece	Region of Western Macedonia, Greece
LIFE07 NAT/GR/000296	Greece	Greece	Decentralised Administration of Crete, Greece
LIFE07 NAT/GR/000296	Greece	Greece	Forest Directorate for Chania, Greece
LIFE07 NAT/GR/000296	Greece	Greece	Forest Directorate of Lasithi, Greece
LIFE07 NAT/GR/000296	Greece	Greece	Mediterranean Agronomic Institute of Chania, Greece
LIFE07 NAT/GR/000296	Greece	Greece	Regional Development Fund of Crete, Greece
LIFE07 NAT/GR/000296	Greece	Greece	University of Athens, Greece
LIFE07 NAT/H/000320	Hungary	Hungary	Danube-Drava National Park Directorate, Hungary
LIFE07 NAT/H/000320	Hungary	Hungary	Lower Danube Valley Environmental and Water Affairs Directorate, Hungary
LIFE07 NAT/H/000320	Hungary	Hungary	Trans-Danubian Regional Water Supplier, Hungary
LIFE07 NAT/H/000320	Hungary	Hungary	WWF Világ Természeti Alap Magyarország Alapitvány
LIFE07 NAT/H/000321	Hungary	Hungary	AQUAPROFIT Mtiszaki Tamicsadasi es Befektetesi Zrt., Hungary
LIFE07 NAT/H/000321	Hungary	Hungary	Balaton-felvideki Nemzeti Park Igazgatosag, Hungary
LIFE07 NAT/H/000321	Hungary	Hungary	Defence Economic Office (ex Armaments and Quartermaster Office), Ministry of Defence
LIFE07 NAT/H/000321	Hungary	Hungary	HM VERGA Zrt, Hungary
LIFE07 NAT/H/000322	Austria	Hungary	Research Institute of Wildlife Ecology Vienna, Austria
LIFE07 NAT/H/000322	Austria	Hungary	Nationalpark Neusiedler See-Seewinkel, Austria
LIFE07 NAT/H/000322	Austria	Hungary	Schönbrunn Zoo Vienna, Austria
LIFE07 NAT/H/000322	Hungary	Hungary	Budapest Zoo, Hungary
LIFE07 NAT/H/000322	Hungary	Hungary	Compound Eye Film Ltd.
LIFE07 NAT/H/000322	Hungary	Hungary	Directorate of Fertő-Hanság National Park, Hungary'
LIFE07 NAT/H/000322	Hungary	Hungary	Directorate of Kiskunság National Park, Hungary'
LIFE07 NAT/H/000322	Hungary	Hungary	Magyar Madártani és Természetvédelmi Egyesület
LIFE07 NAT/H/000324	Hungary	Hungary	Foundation for the Nagy-szik of Balmazújváros (FNB), Hungary
LIFE07 NAT/H/000324	Hungary	Hungary	Hortobágy Environmental Association
LIFE07 NAT/H/000324	Hungary	Hungary	Hortobágy National Park Directorate (HNPD), Hungary
LIFE07 NAT/H/000324	Hungary	Hungary	Tiszatáj Public Foundation for Environmental Protection and Nature Conservation (TPF), Hungary
LIFE07 NAT/IRL/000341	Ireland	Ireland	Inland Fisheries Ireland
LIFE07 NAT/IRL/000342	Ireland	Ireland	Inland Fisheries Ireland
LIFE07 NAT/IRL/000342	Ireland	Ireland	Limerick County Council, Ireland
LIFE07 NAT/IRL/000342	Ireland	Ireland	Office of Public Works, Ireland
LIFE07 NAT/IT/000413	Italy	Italy	DISTAV Università degli Studi di Genova, Italy
LIFE07 NAT/IT/000413	Italy	Italy	Ente Parco di Montemarcello-Magra
LIFE07 NAT/IT/000413	Italy	Italy	LEGAMBIENTE, Italy
LIFE07 NAT/IT/000413	Italy	Italy	Regione Liguria-Provincia di La Spezia, Italy
LIFE07 NAT/IT/000426	Italy	Italy	Regione Autonoma della Sardegna
LIFE07 NAT/IT/000433	Italy	Italy	Parco Regionale dei Laghi di Suviana e Brasimone, Italy
LIFE07 NAT/IT/000433	Italy	Italy	Provincia di Prato
LIFE07 NAT/IT/000436	Italy	Italy	Ente Parco nazionale del Gran Sasso e Monti della Laga
LIFE07 NAT/IT/000436	Spain	Italy	Gobierno de Aragón, Spain
LIFE07 NAT/IT/000436	Spain	Italy	Junta de Andalucía, Spain
LIFE07 NAT/IT/000450	Greece	Italy	Mediterranean Agronomic Institute of Chania, Greece
LIFE07 NAT/IT/000450	Italy	Italy	Assessorship for the Environment of Regione Puglia, Italy
LIFE07 NAT/IT/000450	Italy	Italy	C.I.H.E.A.M. Mediterranean Agronomic Institute of Bari
LIFE07 NAT/IT/000450	Italy	Italy	Italian Ministry of the Environment, Italy
LIFE07 NAT/IT/000498	Italy	Italy	Comune di Rivignano
LIFE07 NAT/IT/000499	Italy	Italy	Provincia di Parma
LIFE07 NAT/IT/000502	Bulgaria	Italy	Balkani Wildlife Society, Bulgaria
LIFE07 NAT/IT/000502	Bulgaria	Italy	Ministry of the Environment, Bulgaria
LIFE07 NAT/IT/000502	Greece	Italy	CALLISTO Wildlife and Nature Conservation Society, Greece
LIFE07 NAT/IT/000502	Italy	Italy	Appennino National Park, Italy
LIFE07 NAT/IT/000502	Italy	Italy	Ente Parco nazionale del Gran Sasso e Monti della Laga
LIFE07 NAT/IT/000502	Italy	Italy	Monti Sibillini National Park, Italy
LIFE07 NAT/IT/000502	Romania	Italy	Universitatea Transilvania din Brasov, Romania
LIFE07 NAT/IT/000507	Italy	Italy	Centro Studi Naturalistici Onlus, Italy
LIFE07 NAT/IT/000507	Italy	Italy	GAL Daunofantino Srl, Italy
LIFE07 NAT/IT/000507	Italy	Italy	Oasi Lago Salso s.p.a.
LIFE07 NAT/IT/000507	Italy	Italy	Università degli Studi di Foggia, Italy
LIFE07 NAT/IT/000519	Italy	Italy	Assessorship for the Environment of the Province of Matera, Italy
LIFE07 NAT/IT/000519	Italy	Italy	Association TECLA (Associazione per la Cooperazione Transregionale locale ed europea)-Roma, Italy
LIFE07 NAT/IT/000519	Italy	Italy	Osservatorio Coste e Ambiente Sottomarino (O.C.E.A.N.S) and Centro per la Conservazione della Biodiversità (CSB) of the University of Cagliari, Italy
LIFE07 NAT/IT/000519	Italy	Italy	Province of Caserta, Italy
LIFE07 NAT/IT/000519	Italy	Italy	Provincia di Cagliari
LIFE07 NAT/L/000542	Luxembourg	Luxembourg	Commune de Bascharage, Luxemburg
LIFE07 NAT/L/000542	Luxembourg	Luxembourg	Commune de Beckerich, Luxemburg
LIFE07 NAT/L/000542	Luxembourg	Luxembourg	Commune de Bertrange, Luxemburg
LIFE07 NAT/L/000542	Luxembourg	Luxembourg	Commune de Bettembourg, Luxemburg
LIFE07 NAT/L/000542	Luxembourg	Luxembourg	Commune de Clémency, Luxemburg
LIFE07 NAT/L/000542	Luxembourg	Luxembourg	Commune de Dippach, Luxemburg
LIFE07 NAT/L/000542	Luxembourg	Luxembourg	Commune de Feulen, Luxemburg
LIFE07 NAT/L/000542	Luxembourg	Luxembourg	Commune de Kehlen, Luxemburg
LIFE07 NAT/L/000542	Luxembourg	Luxembourg	Commune de Leudelange, Luxemburg
LIFE07 NAT/L/000542	Luxembourg	Luxembourg	Commune de Mamer, Luxemburg
LIFE07 NAT/L/000542	Luxembourg	Luxembourg	Commune de Roeser, Luxemburg
LIFE07 NAT/L/000542	Luxembourg	Luxembourg	SICONA Centre, Luxemburg
LIFE07 NAT/L/000542	Luxembourg	Luxembourg	Syndicat Intercommunal de l'Ouest pour la Conservation de la Nature
LIFE07 NAT/LT/000530	Lithuania	Lithuania	Marijampole Municipality Administration, Lithuania
LIFE07 NAT/LT/000530	Lithuania	Lithuania	Marijampole State Forest Enterprise, Lithuania
LIFE07 NAT/LT/000530	Lithuania	Lithuania	Vsl Gamtos paveldo fondas
LIFE07 NAT/LT/000530	Lithuania	Lithuania	Žuvintas Biosphere Reserve Directorate, Lithuania
LIFE07 NAT/LT/000531	Lithuania	Lithuania	AB Ryt4. skirstomieji tinklai (Eastern Distribution Networks), Lithuania
LIFE07 NAT/LT/000531	Lithuania	Lithuania	AB VST, Lithuania
LIFE07 NAT/LT/000531	Lithuania	Lithuania	Asociacija Lieutuvos ornitology draugija
LIFE07 NAT/LT/000531	Lithuania	Lithuania	Institute of Ecology of Vilnius University (IEVU), Lithuania
LIFE07 NAT/NL/000571	Netherlands	Netherlands	Natuurmonumenten, Netherlands
LIFE07 NAT/P/000630	Portugal	Poland	Câmara Municipal de Povoação (CMP), Portugal
LIFE07 NAT/P/000630	Portugal	Poland	Secretaria Regional do Ambiente e do Mar (SRAM), Portugal
LIFE07 NAT/P/000630	Portugal	Poland	Sociedade Portuguesa para a Estudo das Aves, Portugal
LIFE07 NAT/P/000646	Portugal	Poland	Municipio de Machico, Portugal
LIFE07 NAT/P/000649	Portugal	Poland	Câmara Municipal do Corvo, Portugal
LIFE07 NAT/P/000649	Portugal	Poland	Secretaria Regional do Ambiente e do Mar dos Açores, Portugal
LIFE07 NAT/P/000649	Portugal	Poland	Sociedade Portuguesa para a Estudo das Aves, Portugal
LIFE07 NAT/P/000649	United Kingdom	Poland	Royal Society for the Protection of Birds (RSPB), United Kingdom
LIFE07 NAT/P/000654	Portugal	Poland	Centro de Investigação e de Intervenção Social (CIS), Portugal
LIFE07 NAT/P/000654	Portugal	Poland	EDPD(EDP Distribuição – Energia, S.A.), Portugal
LIFE07 NAT/P/000654	Portugal	Poland	Liga para a Protecção da Natureza, Portugal
LIFE07 NAT/RO/000680	Romania	Romania	Explorers Speleological Association (ASER), Romania
LIFE07 NAT/RO/000680	Romania	Romania	Timisoara Environment Protection Agency, Romania
LIFE07 NAT/RO/000681	Bulgaria	Romania	Persina Nature Park Directorate, Bulgaria
LIFE07 NAT/RO/000681	Bulgaria	Romania	WWF, Bulgaria
LIFE07 NAT/RO/000681	Romania	Romania	Olt Environment Protection Agency, Romania
LIFE07 NAT/RO/000681	Romania	Romania	Romanian Ornithological Society, Romania
LIFE07 NAT/RO/000681	Romania	Romania	SC Mediator Trans SRL, Romania
LIFE07 NAT/RO/000681	Romania	Romania	Teleorman Environment Protection Agency, Romania
LIFE07 NAT/RO/000681	Romania	Romania	WWF, Romania
LIFE07 NAT/S/000902	Sweden	Sweden	Sveaskog Förvaltning Aktiebolag, Sweden
LIFE07 NAT/S/000902	Sweden	Sweden	The County Administrative Board of Södermanland (Länsstyrelsen i Södermanlands län), Sweden
LIFE07 NAT/S/000902	Sweden	Sweden	The County Administrative Board of Uppsala (Länsstyrelsen i Uppsala län), Sweden
LIFE07 NAT/S/000902	Sweden	Sweden	The County Administrative Board of Västmanland / Länsstyrelsen i Västmanlands län
LIFE07 NAT/S/000902	Sweden	Sweden	Uppland Foundation (Upplandsstiftelsen), Sweden
LIFE07 NAT/SK/000707	Slovakia	Slovakia	Agravia Ltd., Slovak Republic
LIFE07 NAT/SK/000707	Slovakia	Slovakia	BROZ Regional Association for Nature Conservation and Sustainable Development
LIFE07 NAT/SK/000707	Slovakia	Slovakia	Comenius University in Bratislava, Faculty of Natural Sciences, Slovak Republic
LIFE07 NAT/SK/000707	Slovakia	Slovakia	North-Transdanubian Environmental and Water Directorate, Slovak Republic
LIFE07 NAT/SK/000707	Slovakia	Slovakia	Szigetköz Nature Conservation Association, Slovak Republic
LIFE07 NAT/SK/000707	Slovakia	Slovakia	Vodohospodárska výstavba š.p., Slovak Republic
LIFE07 NAT/UK/000938	United Kingdom	United Kingdom	Royal Society for the Protection of Birds (RSPB), United Kingdom
LIFE07 NAT/UK/000948	United Kingdom	United Kingdom	Countryside Council for Wales, United Kingdom
LIFE08 NAT/A/000613	Austria	Austria	Amt der Kärntner Landesregierung-Abteilung 20–Landesplanung, Unterabteilung Naturschutz, Austria
LIFE08 NAT/A/000613	Austria	Austria	Bundeswasserbauverwaltung
LIFE08 NAT/A/000614	Austria	Austria	Amt der Steiermärkischen Landesregierung
LIFE08 NAT/A/000614	Austria	Austria	Bauhof Judenburg, Austria
LIFE08 NAT/A/000614	Austria	Austria	Department of Nature Protection of Styria, Austria
LIFE08 NAT/B/000033	Belgium	Belgium	CRLESSE (Contrat de rivière pour la Lesse), Belgium
LIFE08 NAT/B/000033	Belgium	Belgium	Direction Générale de l'Agriculture, des Ressources Naturelles et de l'Environnement
LIFE08 NAT/B/000034	Belgium	Belgium	municipality Lille None
LIFE08 NAT/B/000034	Belgium	Belgium	Natuurpunt Beheer vzw
LIFE08 NAT/B/000035	Belgium	Belgium	Natuurpunt Beheer vzw
LIFE08 NAT/B/000036	Belgium	Belgium	Agentschap voor Natuur en Bos (ANB), Belgium
LIFE08 NAT/B/000036	Belgium	Belgium	European Landowners' Organisation asbl
LIFE08 NAT/B/000036	Belgium	Belgium	Municipality of Hasselt (HAS), Belgium
LIFE08 NAT/B/000036	Belgium	Belgium	Municipality of Zonhoven (ZON), Belgium
LIFE08 NAT/B/000036	Belgium	Belgium	vzw Limburgs Landschap (Lila), Belgium
LIFE08 NAT/B/000036	Belgium	Belgium	vzw Ontwikkeling Vijvergebied Midden-Limburg (OVML), Belgium
LIFE08 NAT/B/000036	Belgium	Belgium	vzw Regionaal Landschap Lage Kempen (RLLK), Belgium
LIFE08 NAT/BG/000277	Bulgaria	Bulgaria	Bulgarian Biodiversity Foundation
LIFE08 NAT/BG/000277	Bulgaria	Bulgaria	Bulgarian Society for the Protection of Birds
LIFE08 NAT/BG/000277	Bulgaria	Bulgaria	Chernomorski solnici JSC., Bulgaria
LIFE08 NAT/BG/000277	Bulgaria	Bulgaria	Municipality of Bourgas, Bulgaria
LIFE08 NAT/BG/000277	United Kingdom	Bulgaria	Royal Society for the Protection of Birds/BirdLife, United Kingdom
LIFE08 NAT/BG/000278	Bulgaria	Bulgaria	Fund for Wild Flora and Fauna, Bulgaria
LIFE08 NAT/BG/000278	Bulgaria	Bulgaria	Green Balkans Stara Zagora Non-Profit Organisation
LIFE08 NAT/BG/000279	Bulgaria	Bulgaria	Institute of Biodiversity and Ecosystem Research, Bulgarian Academy of Sciences
LIFE08 NAT/BG/000279	Bulgaria	Bulgaria	Ministry of Environment and Water, Bulgaria
LIFE08 NAT/BG/000281	Bulgaria	Bulgaria	Executive Forestry Agency
LIFE08 NAT/BG/000281	Bulgaria	Bulgaria	WWF, Bulgaria
LIFE08 NAT/CY/000453	Cyprus	Cyprus	Environment Service, Ministry of Agriculture, Natural Resources and Environment
LIFE08 NAT/CY/000453	Cyprus	Cyprus	Federation of Environmental and Ecological Organisations of Cyprus
LIFE08 NAT/CY/000453	Cyprus	Cyprus	Forestry Department-Ministry of Agriculture, Natural Resources and Environment, Cyprus
LIFE08 NAT/CY/000453	Cyprus	Cyprus	Frederick University (Nature Conservation Unit), Cyprus
LIFE08 NAT/CY/000453	Cyprus	Cyprus	United Nations Development Programme Action for Cooperation and Trust
LIFE08 NAT/CY/000453	Greece	Cyprus	National and Kapodistrian University of Athens-Faculty of Biology-Department of Botany, Greece
LIFE08 NAT/D/000001	Germany	Germany	Bayerisches Staatsministerium für Umwelt und Verbraucherschutz
[truncated: 2,494 more rows]

## Sheet: Database_3
Database 3
Project ID	Beneficiary/partner name	Role in project	Organisational type	Country awarded	Target countries	Country organisation	Project title	Year financed	LIFE phase
LIFE06 NAT/B/000085	Agentschap voor Natuur en Bos, Belgium	Partner	Public Authority	BE	BE, NL	Belgium	HELA - Cross-border restoration of heathland on continental dunes	2006	LIFE III
LIFE09 NAT/BE/000413	Agentschap voor Natuur en Bos, Belgium	Beneficiary	Public Authority	BE	BE, NL	Belgium	ZTAR - Zwin Tidal Area Restoration	2009	LIFE +
LIFE13 NAT/BE/000074	Agentschap voor Natuur en Bos, Belgium	Partner	Public Authority	BE	BE, NL	Belgium	HELVEX-LIFE - Cross-Border heath restoration, inland dunes and pools, integrated invasive plant management.	2013	LIFE +
LIFE06 NAT/B/000085	BENEGO/ Grenspark De Zoom Kalmthoutse Heide, Belgium	Beneficiary	Park-Reserve authority	BE	BE, NL	Belgium	HELA - Cross-border restoration of heathland on continental dunes	2006	LIFE III
LIFE13 NAT/BE/000074	BENEGO/ Grenspark De Zoom Kalmthoutse Heide, Belgium	Beneficiary	Park-Reserve authority	BE	BE, NL	Belgium	HELVEX-LIFE - Cross-Border heath restoration, inland dunes and pools, integrated invasive plant management.	2013	LIFE +
LIFE06 NAT/B/000085	Natuureducatief Centrum De Vroente Kalmthout, Belgium	Partner	Research	BE	BE, NL	Belgium	HELA - Cross-border restoration of heathland on continental dunes	2006	LIFE III
LIFE13 NAT/BE/000074	Natuurpunt Beheer vzw, Belgium	Partner	NGO	BE	BE, NL	Belgium	HELVEX-LIFE - Cross-Border heath restoration, inland dunes and pools, integrated invasive plant management.	2013	LIFE +
LIFE07 NAT/IT/000502	Balkani Wildlife Society, Bulgaria	Partner	NGO	IT	IT, BG, RO, GR	Bulgaria	EX-TRA - Improving the conditions for large carnivore conservation - a transfer of best practices	2007	LIFE +
LIFE10 NAT/BG/000152	Bulgarian Society for the Protection of Birds, Bulgaria	Beneficiary	NGO	BG	GR, BG	Bulgaria	Return of the Neophron - Urgent measures to secure survival of the Egyptian vulture (Neophron percnopterus) in Bulgaria and Greece	2010	LIFE +
LIFE10 NAT/GR/000638	Bulgarian Society for the Protection of Birds, Bulgaria	Partner	NGO	GR	FI, GR, HU, BG	Bulgaria	Safeguard LWfG - Safeguarding the lesser white-fronted goose fennoscandian population in key wintering and staging_x000D_ sites within the European flyway	2010	LIFE +
LIFE09 NAT/HU/000384	Bulgarian Society for the Protection of Birds, Bulgaria	Partner	NGO	HU	SK, HU, BG, RO	Bulgaria	Falco cherrug B-H-R-S - Conservation of Falco cherrug in Northeast Bulgaria, Hungary, Romania and Slovakia	2009	LIFE +
LIFE07 NAT/IT/000502	Ministry of the Environment, Bulgaria	Partner	Public Authority	IT	IT, BG, RO, GR	Bulgaria	EX-TRA - Improving the conditions for large carnivore conservation - a transfer of best practices	2007	LIFE +
LIFE07 NAT/RO/000681	Persina Nature Park Directorate, Bulgaria	Partner	Park-Reserve authority	RO	BG, RO	Bulgaria	GREEN BORDERS - Cross-border conservation of Phalacrocorax pygmeus and Aythya nyroca at key sites in Romania and Bulgaria	2007	LIFE +
LIFE07 NAT/RO/000681	WWF, Bulgaria	Partner	NGO	RO	BG, RO	Bulgaria	GREEN BORDERS - Cross-border conservation of Phalacrocorax pygmeus and Aythya nyroca at key sites in Romania and Bulgaria	2007	LIFE +
LIFE04 NAT/IT/000144	Croatian Ministry of Agriculture, Croatia	Partner	Public Authority	IT	ES, IT, PT, HR, FR	Croatia	COEX - Improving coexistence of large carnivores and agriculture in S. Europe	2004	LIFE III
LIFE04 NAT/IT/000144	University of Zagreb, Croatia	Partner	Research	IT	ES, IT, PT, HR, FR	Croatia	COEX - Improving coexistence of large carnivores and agriculture in S. Europe	2004	LIFE III
LIFE04 NAT/DE/000028	Amphi Consult, Denmark	Partner	Enterprise	DE	DK, SE, DE, LT, LV	Denmark	Bombina in the Baltic Region - Management of fire-bellied toads in the Baltic region	2004	LIFE III
LIFE04 NAT/DE/000028	Copenhagen Zoo, Denmark	Partner	Research	DE	DK, SE, DE, LT, LV	Denmark	Bombina in the Baltic Region - Management of fire-bellied toads in the Baltic region	2004	LIFE III
LIFE04 NAT/DE/000028	Danish Forest and Nature Agency Fyns Amt, Denmark	Partner	Public Authority	DE	DK, SE, DE, LT, LV	Denmark	Bombina in the Baltic Region - Management of fire-bellied toads in the Baltic region	2004	LIFE III
LIFE04 NAT/GB/000245	National Environmental Research Institute, Denmark	Partner	Research	UK	IE, UK, DK, DE, PL, NL, BE, PT, ES	Denmark	SCANS-II - Small Cetaceans in the European Atlantic and North Sea	2004	LIFE III
LIFE04 NAT/DE/000028	Storstrøms Amt, Denmark	Partner	Public Authority	DE	DK, SE, DE, LT, LV	Denmark	Bombina in the Baltic Region - Management of fire-bellied toads in the Baltic region	2004	LIFE III
LIFE05 NAT/LV/000100	Baltic Environmental Forum Estonia (BEF Estonia), Estonia	Partner	NGO	LV	EE, LV, LT	Estonia	Baltic MPAs - Marine protected areas in the Eastern Baltic Sea	2005	LIFE III
LIFE09 NAT/LV/000238	Baltic Environmental Forum Estonia (BEF Estonia), Estonia	Partner	NGO	LV	LV, EE, FI, SE	Estonia	MARMONI - Innovative approaches for marine biodiversity monitoring and assessment of conservation status of nature values in the Baltic Sea	2009	LIFE +
LIFE09 NAT/LV/000238	Eesti Energia (EE), Estonia	Partner	Enterprise	LV	LV, EE, FI, SE	Estonia	MARMONI - Innovative approaches for marine biodiversity monitoring and assessment of conservation status of nature values in the Baltic Sea	2009	LIFE +
LIFE05 NAT/LV/000100	Estonian Environment Information Centre (EEIC), Estonia	Partner	Research	LV	EE, LV, LT	Estonia	Baltic MPAs - Marine protected areas in the Eastern Baltic Sea	2005	LIFE III
LIFE13 NAT/LV/000578	Estonian Fund for Nature, Estonia	Partner	NGO	LV	LV	Estonia	LIFE_Wetlands - Conservation and Management of Priority Wetland Habitats in Latvia	2013	LIFE +
LIFE05 NAT/LV/000100	Estonian Marine Institute (EMI), Estonia	Partner	Research	LV	EE, LV, LT	Estonia	Baltic MPAs - Marine protected areas in the Eastern Baltic Sea	2005	LIFE III
LIFE09 NAT/LV/000238	Estonian Marine Institute (EMI), Estonia	Partner	Research	LV	LV, EE, FI, SE	Estonia	MARMONI - Innovative approaches for marine biodiversity monitoring and assessment of conservation status of nature values in the Baltic Sea	2009	LIFE +
LIFE05 NAT/LV/000100	Estonian Ornithological Society (EOÜ), Estonia	Partner	NGO	LV	EE, LV, LT	Estonia	Baltic MPAs - Marine protected areas in the Eastern Baltic Sea	2005	LIFE III
LIFE05 NAT/LV/000100	Estonian State Nature Conservation Centre, Estonia	Partner	Public Authority	LV	EE, LV, LT	Estonia	Baltic MPAs - Marine protected areas in the Eastern Baltic Sea	2005	LIFE III
LIFE09 NAT/LV/000238	Finnish Environmental Institute (SYKE), Finland	Partner	Research	LV	LV, EE, FI, SE	Finland	MARMONI - Innovative approaches for marine biodiversity monitoring and assessment of conservation status of nature values in the Baltic Sea	2009	LIFE +
LIFE09 NAT/LV/000238	Finnish Game and Fisheries Research Institute (FGFRI), Finland	Partner	Research	LV	LV, EE, FI, SE	Finland	MARMONI - Innovative approaches for marine biodiversity monitoring and assessment of conservation status of nature values in the Baltic Sea	2009	LIFE +
LIFE10 NAT/GR/000638	Natural Heritage Services of Metsähallitus, Finland	Partner	Public Authority	GR	FI, GR, HU, BG	Finland	Safeguard LWfG - Safeguarding the lesser white-fronted goose fennoscandian population in key wintering and staging_x000D_ sites within the European flyway	2010	LIFE +
LIFE05 NAT/LV/000100	Natural Heritage Services of Metsähallitus, Finland	Partner	Public Authority	LV	EE, LV, LT	Finland	Baltic MPAs - Marine protected areas in the Eastern Baltic Sea	2005	LIFE III
LIFE10 NAT/GR/000638	WWF, Finland	Partner	NGO	GR	FI, GR, HU, BG	Finland	Safeguard LWfG - Safeguarding the lesser white-fronted goose fennoscandian population in key wintering and staging_x000D_ sites within the European flyway	2010	LIFE +
LIFE04 NAT/IT/000144	ADET, France	Partner	NGO	IT	ES, IT, PT, HR, FR	France	COEX - Improving coexistence of large carnivores and agriculture in S. Europe	2004	LIFE III
LIFE04 NAT/IT/000144	Association FERUS, France	Partner	NGO	IT	ES, IT, PT, HR, FR	France	COEX - Improving coexistence of large carnivores and agriculture in S. Europe	2004	LIFE III
LIFE04 NAT/IT/000144	Association pour la Cohabitation Pastorale, France	Partner	NGO	IT	ES, IT, PT, HR, FR	France	COEX - Improving coexistence of large carnivores and agriculture in S. Europe	2004	LIFE III
LIFE04 NAT/IT/000144	Fonds d’Intervention Ecopastorale (FIEP), France	Partner	NGO	IT	ES, IT, PT, HR, FR	France	COEX - Improving coexistence of large carnivores and agriculture in S. Europe	2004	LIFE III
LIFE97 NAT/F/004229	Ligue pour la Protection des Oiseaux (LPO), France	Partner	NGO	FR	FR, UK, ES	France	Oiseaux d'eau - Waterfowl stopovers along the Atlantic seaboard	1997	LIFE II
LIFE04 NAT/GB/000245	Ministère de l’Ecologie et du Développement durable, France	Partner	Public Authority	UK	IE, UK, DK, DE, PL, NL, BE, PT, ES	France	SCANS-II - Small Cetaceans in the European Atlantic and North Sea	2004	LIFE III
LIFE04 NAT/GB/000245	University of La Rochelle, France	Partner	Research	UK	IE, UK, DK, DE, PL, NL, BE, PT, ES	France	SCANS-II - Small Cetaceans in the European Atlantic and North Sea	2004	LIFE III
LIFE04 NAT/IT/000144	WWF, France	Partner	NGO	IT	ES, IT, PT, HR, FR	France	COEX - Improving coexistence of large carnivores and agriculture in S. Europe	2004	LIFE III
LIFE13 NAT/LV/000578	BUND(BUND Diepholzer Moorniederung), Germany	Partner	NGO	LV	LV	Germany	LIFE_Wetlands - Conservation and Management of Priority Wetland Habitats in Latvia	2013	LIFE +
LIFE05 NAT/LV/000100	Federal Agency for Nature Conservation, Germany	Partner	Public Authority	LV	EE, LV, LT	Germany	Baltic MPAs - Marine protected areas in the Eastern Baltic Sea	2005	LIFE III
LIFE04 NAT/DE/000028	Landesamt für Natur und Umwelt Schleswig Holstein, Germany	Partner	Public Authority	DE	DK, SE, DE, LT, LV	Germany	Bombina in the Baltic Region - Management of fire-bellied toads in the Baltic region	2004	LIFE III
LIFE04 NAT/DE/000028	Stiftung Naturschutz Schleswig Holstein, Germany	Beneficiary	NGO	DE	DK, SE, DE, LT, LV	Germany	Bombina in the Baltic Region - Management of fire-bellied toads in the Baltic region	2004	LIFE III
LIFE10 NAT/GR/000638	UNEP/African Eurasian Migratory Waterbird Agreement Secretariat (AEWA), Germany	Partner	NGO	GR	FI, GR, HU, BG	Germany	Safeguard LWfG - Safeguarding the lesser white-fronted goose fennoscandian population in key wintering and staging_x000D_ sites within the European flyway	2010	LIFE +
LIFE04 NAT/GB/000245	University of Kiel, Germany	Partner	Research	UK	IE, UK, DK, DE, PL, NL, BE, PT, ES	Germany	SCANS-II - Small Cetaceans in the European Atlantic and North Sea	2004	LIFE III
LIFE08 NAT/GR/000539	Zoologisches Forschungsmuseum Alexander Koenig (ZFMK), Germany	Partner	Research	GR	GR	Germany	AMIBIO - Automatic acoustic monitoring and inventorying of biodiversity	2008	LIFE +
LIFE03 NAT/GR/000089	6th federation of Macedonia Threace Epirus S.A., Greece	Partner	Enterprise	GR	GR	Greece	PINDOS NATIONAL PARK - Conservation actions in the Northern Pindos National Park	2003	LIFE III
LIFE00 NAT/GR/007242	Aetos Municipality, Greece	Partner	Public Authority	GR	GR	Greece	Cheimaditida - Zazari - Conservation management of Cheimaditida-Zazari wetlands	2000	LIFE III
LIFE99 NAT/GR/006497	AKOMM, Greece	Partner	NGO	GR	GR	Greece	Rouva's Forest - Amelioration and conservation of Rouva's Forest on Idi Mountain	1999	LIFE II
LIFE98 NAT/GR/005279	ANDO (Devolopment Agency of Dodecanese), Greece	Partner	Public Authority	GR	GR	Greece	Ladigesocypris Ghigii - Conservation measures for the endangered fish Ladigesocypris ghigii	1998	LIFE II
LIFE00 NAT/GR/007198	ANEE Evros Development Agency, Greece	Beneficiary	Public Authority	GR	GR	Greece	Drana lagoon - Restoration and conservation management of Drana lagoon in Evros Delta	2000	LIFE III
LIFE02 NAT/GR/008500	Archelon/The Sea Turtle Protection Society of Greece, Greece	Beneficiary	NGO	GR	GR	Greece	Caretta - Reduction of mortality of Caretta caretta in the Greek seas	2002	LIFE III
LIFE97 NAT/GR/004247	Archelon/The Sea Turtle Protection Society of Greece, Greece	Partner	NGO	GR	GR	Greece	Pylos Lagoon - Implementation of management plan for Pylos Lagoon and Evrotas Delta	1997	LIFE II
LIFE98 NAT/GR/005262	Archelon/The Sea Turtle Protection Society of Greece, Greece	Beneficiary	NGO	GR	GR	Greece	Caretta caretta/Kiparissia - Application of Management Plan for Caretta caretta in southern Kyparissia Bay	1998	LIFE II
LIFE08 NAT/GR/000539	Association for Protection and Development of Hymettus (SPAY), Greece	Partner	NGO	GR	GR	Greece	AMIBIO - Automatic acoustic monitoring and inventorying of biodiversity	2008	LIFE +
LIFE09 NAT/GR/000343	Balkan Environment Centre, Greece	Partner	Research	GR	GR	Greece	ACCOLAGOONS - Actions for the conservation of coastal habitats and significant avifauna species in NATURA 2000 network sites of Epanomi and Aggelochori Laggons, Greece	2009	LIFE +
LIFE07 NAT/GR/000291	Business Architects Consultancy SA, Greece	Partner	Enterprise	GR	GR	Greece	PINDOS/GREVENA - Demonstration of Conservation Actions for Ursus artcos* and habitat type 9530* in Northern Pindos N.P., Grevena Prefecture, Greece	2007	LIFE +
LIFE07 NAT/GR/000291	CALLISTO Wildlife and Nature Conservation Society, Greece	Partner	NGO	GR	GR	Greece	PINDOS/GREVENA - Demonstration of Conservation Actions for Ursus artcos* and habitat type 9530* in Northern Pindos N.P., Grevena Prefecture, Greece	2007	LIFE +
LIFE09 NAT/GR/000333	CALLISTO Wildlife and Nature Conservation Society, Greece	Partner	NGO	GR	GR	Greece	ARCTOS/KASTORIA - Improving conditions of bear-human coexistence in Kastoria_x000D_ Prefecture, Greece - Transfer of best practices	2009	LIFE +
LIFE12 NAT/GR/000784	CALLISTO Wildlife and Nature Conservation Society, Greece	Partner	NGO	GR	GR	Greece	LIFE ARCPIN - Conservation actions for improving conditions of human-bear coexistence in Northern Pindos	2012	LIFE +
LIFE07 NAT/IT/000502	CALLISTO Wildlife and Nature Conservation Society, Greece	Partner	NGO	IT	IT, BG, RO, GR	Greece	EX-TRA - Improving the conditions for large carnivore conservation - a transfer of best practices	2007	LIFE +
LIFE12 NAT/GR/000275	Centre for Renewable Energy Sources and Saving, Greece	Partner	Research	GR	GR	Greece	LIFE-Stymfalia - Sustainable management and financing of wetland biodiversity – The case of Lake Stymfalia	2012	LIFE +
LIFE09 NAT/ES/000533	Civil Society for the Protection of Natural Environment and Wildlife (Arcturos), Greece	Partner	NGO	ES	GR, PT, ES	Greece	Innovation against poison - Innovative actions against illegal poisoning in EU Mediterranean pilot areas.	2009	LIFE +
LIFE03 NAT/GR/000089	Civil Society for the Protection of Natural Environment and Wildlife (Arcturos), Greece	Beneficiary	NGO	GR	GR	Greece	PINDOS NATIONAL PARK - Conservation actions in the Northern Pindos National Park	2003	LIFE III
LIFE11 NAT/GR/001014	Civil Society for the Protection of Natural Environment and Wildlife (Arcturos), Greece	Partner	NGO	GR	GR	Greece	FOROPENFORESTS - Conservation of priority forests and forest openings in "Ethnikos Drymos Oitis” and “Oros Kallidromo” of Sterea Ellada	2011	LIFE +
LIFE96 NAT/GR/003222	Civil Society for the Protection of Natural Environment and Wildlife (Arcturos), Greece	Beneficiary	NGO	GR	GR	Greece	Conservation of Ursus arctos and its habitats in Greece (2nd phase)	1996	LIFE II
LIFE97 NAT/GR/004249	Civil Society for the Protection of Natural Environment and Wildlife (Arcturos), Greece	Beneficiary	NGO	GR	GR	Greece	Canis lupus - Conservation of Canis lupus and its habitats in Central Greece	1997	LIFE II
LIFE99 NAT/GR/006498	Civil Society for the Protection of Natural Environment and Wildlife (Arcturos), Greece	Beneficiary	NGO	GR	GR	Greece	Gramos and Rodopi - Implementation of Management Plans in Gramos and Rodopi Areas, Greece	1999	LIFE II
LIFE12 NAT/GR/000688	Decentralised Administration Authority of Aegean, Greece	Partner	Public Authority	GR	GR, IT	Greece	CYCLADES Life - CYCLADES "Integrated monk seal conservation in Northern Cyclades"	2012	LIFE +
LIFE07 NAT/GR/000296	Decentralised Administration of Crete, Greece	Partner	Public Authority	GR	GR	Greece	JUNICOAST - Actions for the conservation of coastal dunes with Juniperus spp. in Crete and the South Aegean (Greece)	2007	LIFE +
LIFE07 NAT/GR/000286	Decentralised ADministration of Macedonia Thrace, Greece	Partner	Public Authority	GR	GR	Greece	PINUS - Restoration of Pinus nigra forests on Mount parnonas (GR2520006) through a structured approach	2007	LIFE +
LIFE07 NAT/GR/000286	Decentralised Authority of Peloponnese Western Greece & Ionian Sea Management Body of Mount Parnon and Moustos wetland, Greece	Partner	Public Authority	GR	GR	Greece	PINUS - Restoration of Pinus nigra forests on Mount parnonas (GR2520006) through a structured approach	2007	LIFE +
LIFE99 NAT/GR/006499	Development Agency of Aitoloakarnania (ANAIT), Greece	Partner	Public Authority	GR	GR	Greece	Calcareous fens - Actions for the protection of the calcareous fens	1999	LIFE II
LIFE99 NAT/GR/006481	Development Agency of Arcadia Prefecture, Greece	Beneficiary	Public Authority	GR	GR	Greece	Mainalo Mountain - Conservation and management of Mainalo Mountain	1999	LIFE II
LIFE07 NAT/GR/000291	Development Agency of Grevena (ANGRE), Greece	Partner	Public Authority	GR	GR	Greece	PINDOS/GREVENA - Demonstration of Conservation Actions for Ursus artcos* and habitat type 9530* in Northern Pindos N.P., Grevena Prefecture, Greece	2007	LIFE +
LIFE12 NAT/GR/000784	Development Agency of Grevena (ANGRE), Greece	Partner	Public Authority	GR	GR	Greece	LIFE ARCPIN - Conservation actions for improving conditions of human-bear coexistence in Northern Pindos	2012	LIFE +
LIFE99 NAT/GR/006480	Development Agency of Karditsa (AN.KA. S.A.), Greece	Beneficiary	Public Authority	GR	GR	Greece	Tavropos Lake - Implementation of management actions for Tavropos Lake area in Greece	1999	LIFE II
LIFE09 NAT/GR/000333	Development Agency of Kastoria (ANKAS), Greece	Partner	Public Authority	GR	GR	Greece	ARCTOS/KASTORIA - Improving conditions of bear-human coexistence in Kastoria_x000D_ Prefecture, Greece - Transfer of best practices	2009	LIFE +
LIFE12 NAT/GR/000688	Development Corporation of Local Authorities of Cyclades S.A., Greece	Partner	Public Authority	GR	GR, IT	Greece	CYCLADES Life - CYCLADES "Integrated monk seal conservation in Northern Cyclades"	2012	LIFE +
LIFE09 NAT/GR/000323	Elliniki Etairia–Society for the Environment and Natural Heritage, Greece	Partner	NGO	GR	GR	Greece	SKYROSBIODIVERSITY - Demonstration of the Biodiversity Action Planning approach, to benefit local biodiversity on an Aegean island, Skyros	2009	LIFE +
LIFE03 NAT/GR/000092	Endiaitina, Greece	Partner	Enterprise	GR	GR	Greece	AGRAS WETLAND - Implementation of management measures at the Agras wetland	2003	LIFE III
LIFE99 NAT/GR/006475	ETANAM Development Agency for Amvrakikos Gulf S.A., Greece	Beneficiary	Public Authority	GR	GR	Greece	Amvrakikos - Conservation management of Amvrakikos wetlands	1999	LIFE II
LIFE04 NAT/GR/000105	EVDILOS, Greece	Partner	Public Authority	GR	GR	Greece	MEDPONDS - Actions for the conservation of Mediterranean temporary ponds in Crete	2004	LIFE III
LIFE04 NAT/GR/000104	Forest Directorate for Chania, Greece	Partner	Public Authority	GR	GR	Greece	CRETAPLANT - A pilot network of plant micro-reserves in Western Crete	2004	LIFE III
LIFE07 NAT/GR/000296	Forest Directorate for Chania, Greece	Partner	Public Authority	GR	GR	Greece	JUNICOAST - Actions for the conservation of coastal dunes with Juniperus spp. in Crete and the South Aegean (Greece)	2007	LIFE +
LIFE07 NAT/GR/000296	Forest Directorate of Lasithi, Greece	Partner	Public Authority	GR	GR	Greece	JUNICOAST - Actions for the conservation of coastal dunes with Juniperus spp. in Crete and the South Aegean (Greece)	2007	LIFE +
LIFE98 NAT/GR/005264	Forest Directorate of Lasithi, Greece	Partner	Public Authority	GR	GR	Greece	Vai - Conservation measures for the Palm Forest of Vai, Greece	1998	LIFE II
LIFE02 NAT/GR/008489	Forestry Service Kavala, Greece	Partner	Public Authority	GR	GR	Greece	Nestos - Habitat Management and Raptor Conservation in Nestos Delta and Gorge	2002	LIFE III
LIFE02 NAT/GR/008489	Forestry Service Stavroupolis, Greece	Partner	Public Authority	GR	GR	Greece	Nestos - Habitat Management and Raptor Conservation in Nestos Delta and Gorge	2002	LIFE III
LIFE96 NAT/GR/003222	Greek Organisation for Farmer’s Insurance, Greece	Partner	NGO	GR	GR	Greece	Conservation of Ursus arctos and its habitats in Greece (2nd phase)	1996	LIFE II
LIFE12 NAT/GR/000688	Harokopio University Greece	Partner	Research	GR	GR, IT	Greece	CYCLADES Life - CYCLADES "Integrated monk seal conservation in Northern Cyclades"	2012	LIFE +
LIFE09 NAT/GR/000326	Hellenic Agricultural Organisation DEMETER, Greece	Beneficiary	Research	GR	GR	Greece	VERENIKE - Use of innovative practices and new technology in the production of wide variety and high quality forestry seedlings in order to enhance regeneration success and increase biodiversity	2009	LIFE +
LIFE04 NAT/GR/000105	Hellenic Centre for Marine Research Institute of Inland Waters, Greece	Beneficiary	Research	GR	GR	Greece	MEDPONDS - Actions for the conservation of Mediterranean temporary ponds in Crete	2004	LIFE III
LIFE07 NAT/GR/000285	Hellenic Centre for Marine Research Institute of Inland Waters, Greece	Partner	Research	GR	GR	Greece	ConShagAudMIBAGR - Concrete Conservation Actions for the Mediterranean Shag and Audouin's gull in Greece including the inventory of relevant marine IBAs	2007	LIFE +
LIFE98 NAT/GR/005279	Hellenic Centre for Marine Research Institute of Inland Waters, Greece	Beneficiary	Research	GR	GR	Greece	Ladigesocypris Ghigii - Conservation measures for the endangered fish Ladigesocypris ghigii	1998	LIFE II
LIFE99 NAT/GR/006499	Hellenic Centre for Marine Research Institute of Inland Waters, Greece	Beneficiary	Research	GR	GR	Greece	Calcareous fens - Actions for the protection of the calcareous fens	1999	LIFE II
LIFE10 NAT/BG/000152	Hellenic Ornithological Society, Greece	Partner	NGO	BG	GR, BG	Greece	Return of the Neophron - Urgent measures to secure survival of the Egyptian vulture (Neophron percnopterus) in Bulgaria and Greece	2010	LIFE +
LIFE10 NAT/GR/000638	Hellenic Ornithological Society, Greece	Beneficiary	NGO	GR	FI, GR, HU, BG	Greece	Safeguard LWfG - Safeguarding the lesser white-fronted goose fennoscandian population in key wintering and staging_x000D_ sites within the European flyway	2010	LIFE +
LIFE00 NAT/GR/007242	Hellenic Ornithological Society, Greece	Partner	NGO	GR	GR	Greece	Cheimaditida - Zazari - Conservation management of Cheimaditida-Zazari wetlands	2000	LIFE III
LIFE03 NAT/GR/000091	Hellenic Ornithological Society, Greece	Beneficiary	NGO	GR	GR	Greece	FALCO ELEONORAE - Conservation measures of Falco eleonorae in Greece	2003	LIFE III
LIFE07 NAT/GR/000285	Hellenic Ornithological Society, Greece	Beneficiary	NGO	GR	GR	Greece	ConShagAudMIBAGR - Concrete Conservation Actions for the Mediterranean Shag and Audouin's gull in Greece including the inventory of relevant marine IBAs	2007	LIFE +
LIFE09 NAT/GR/000323	Hellenic Ornithological Society, Greece	Partner	NGO	GR	GR	Greece	SKYROSBIODIVERSITY - Demonstration of the Biodiversity Action Planning approach, to benefit local biodiversity on an Aegean island, Skyros	2009	LIFE +
LIFE10 NAT/GR/000637	Hellenic Ornithological Society, Greece	Partner	NGO	GR	GR	Greece	ANDROSSPA - Management of the SPA site of Andros Island to achieve a favourable conservation status for its priority species	2010	LIFE +
LIFE11 NAT/GR/001011	Hellenic Ornithological Society, Greece	Partner	NGO	GR	GR	Greece	Lesser Kestrel Thessaly - Conservation and Management of the Lesser Kestrel (Falco naumanni*) at three Greek SPA sites	2011	LIFE +
LIFE13 NAT/GR/000909	Hellenic Ornithological Society, Greece	Partner	NGO	GR	GR	Greece	LIFE ElClimA - Conservation measures to assist the adaptation of Falco eleonorae* to climate change	2013	LIFE +
LIFE96 NAT/GR/003217	Hellenic Ornithological Society, Greece	Partner	NGO	GR	GR	Greece	Phalacrocorax - Conservation of Phalacrocorax pygmaeus and Anser erythropus in Greece	1996	LIFE II
LIFE96 NAT/GR/003221	Hellenic Ornithological Society, Greece	Beneficiary	NGO	GR	GR	Greece	Larus audouinii - Conservation actions for Larus audouinii in Greece	1996	LIFE II
LIFE97 NAT/GR/004247	Hellenic Ornithological Society, Greece	Beneficiary	NGO	GR	GR	Greece	Pylos Lagoon - Implementation of management plan for Pylos Lagoon and Evrotas Delta	1997	LIFE II
LIFE98 NAT/GR/005276	Hellenic Ornithological Society, Greece	Partner	NGO	GR	GR	Greece	Gypaetus/Greece - Conservation of Gypaetus barbatus in Greece	1998	LIFE II
LIFE02 NAT/GR/008489	Hellenic Society for the Protection of Nature, Greece	Partner	NGO	GR	GR	Greece	Nestos - Habitat Management and Raptor Conservation in Nestos Delta and Gorge	2002	LIFE III
LIFE11 NAT/GR/001014	Hellenic Society for the Protection of Nature, Greece	Beneficiary	NGO	GR	GR	Greece	FOROPENFORESTS - Conservation of priority forests and forest openings in "Ethnikos Drymos Oitis” and “Oros Kallidromo” of Sterea Ellada	2011	LIFE +
LIFE96 NAT/GR/003222	Hellenic Society for the Protection of Nature, Greece	Partner	NGO	GR	GR	Greece	Conservation of Ursus arctos and its habitats in Greece (2nd phase)	1996	LIFE II
LIFE08 NAT/GR/000533	Hellenic Society for the Protection of the Environment and Cultural Heritage, Greece	Beneficiary	NGO	GR	GR	Greece	FRAMME - Fire Restoration Methodology for Mediterranean Forests -environmental safety & sustainability of 4 interventions in the Rhodes NATURA 2000 site	2008	LIFE +
LIFE00 NAT/GR/007248	Hellenic Society for the Study and Protection of the Monk Seal, Greece	Beneficiary	NGO	GR	GR	Greece	Monk Seal - The Monk Seal : conservation actions in two Greek NATURA 2000 sites	2000	LIFE III
LIFE05 NAT/GR/000083	Hellenic Society for the Study and Protection of the Monk Seal, Greece	Beneficiary	NGO	GR	GR	Greece	MOFI - Monk seal & fisheries: Mitigating the conflict in Greek seas	2005	LIFE III
LIFE07 NAT/GR/000285	Hellenic Society for the Study and Protection of the Monk Seal, Greece	Partner	NGO	GR	GR	Greece	ConShagAudMIBAGR - Concrete Conservation Actions for the Mediterranean Shag and Audouin's gull in Greece including the inventory of relevant marine IBAs	2007	LIFE +
LIFE96 NAT/GR/003225	Hellenic Society for the Study and Protection of the Monk Seal, Greece	Beneficiary	NGO	GR	GR	Greece	monk seal - The Mediterranean monk seal in Greece: Conservation in action	1996	LIFE II
LIFE12 NAT/GR/000688	Hellenic Society for the Study and Protection of the Monk Seal, Greece	Partner	NGO	GR	GR, IT	Greece	CYCLADES Life - CYCLADES "Integrated monk seal conservation in Northern Cyclades"	2012	LIFE +
LIFE96 NAT/GR/003222	Hunting Federation of Makedonia, Greece	Partner	NGO	GR	GR	Greece	Conservation of Ursus arctos and its habitats in Greece (2nd phase)	1996	LIFE II
LIFE97 NAT/GR/004249	Hunting Federations of Central Greece, Greece	Partner	NGO	GR	GR	Greece	Canis lupus - Conservation of Canis lupus and its habitats in Central Greece	1997	LIFE II
LIFE02 NAT/GR/008492	Innachorio Municipality, Greece	Partner	Public Authority	GR	GR	Greece	Gypaetus II - Conservation actions for Gypaetus barbatus and biodiversity in Crete	2002	LIFE III
LIFE12 NAT/GR/000784	Management Agency of Vikos Aoos and Pindos National Parks, Greece	Partner	Park-Reserve authority	GR	GR	Greece	LIFE ARCPIN - Conservation actions for improving conditions of human-bear coexistence in Northern Pindos	2012	LIFE +
LIFE11 NAT/GR/001011	Management Authority of Karla Mavrovouni Kefalovryso, Greece	Partner	Park-Reserve authority	GR	GR	Greece	Lesser Kestrel Thessaly - Conservation and Management of the Lesser Kestrel (Falco naumanni*) at three Greek SPA sites	2011	LIFE +
LIFE02 NAT/GR/008489	MASTER HELLAS Consulting SA, Greece	Partner	Enterprise	GR	GR	Greece	Nestos - Habitat Management and Raptor Conservation in Nestos Delta and Gorge	2002	LIFE III
LIFE04 NAT/GR/000104	Mediterranean Agronomic Institute of Chania, Greece	Partner	Research	GR	GR	Greece	CRETAPLANT - A pilot network of plant micro-reserves in Western Crete	2004	LIFE III
LIFE04 NAT/GR/000105	Mediterranean Agronomic Institute of Chania, Greece	Partner	Research	GR	GR	Greece	MEDPONDS - Actions for the conservation of Mediterranean temporary ponds in Crete	2004	LIFE III
LIFE07 NAT/GR/000296	Mediterranean Agronomic Institute of Chania, Greece	Beneficiary	Research	GR	GR	Greece	JUNICOAST - Actions for the conservation of coastal dunes with Juniperus spp. in Crete and the South Aegean (Greece)	2007	LIFE +
LIFE07 NAT/IT/000450	Mediterranean Agronomic Institute of Chania, Greece	Partner	Research	IT	IT, GR	Greece	CENT.OLI.MED - Identification and conservation of the high nature value of ancient olive groves in the Mediterranean region	2007	LIFE +
LIFE10 NAT/GR/000638	Ministry of Environment, Energy and Climate change, Greece	Partner	Public Authority	GR	FI, GR, HU, BG	Greece	Safeguard LWfG - Safeguarding the lesser white-fronted goose fennoscandian population in key wintering and staging_x000D_ sites within the European flyway	2010	LIFE +
LIFE12 NAT/GR/000688	Ministry of Environment, Energy and Climate change, Greece	Partner	Public Authority	GR	GR, IT	Greece	CYCLADES Life - CYCLADES "Integrated monk seal conservation in Northern Cyclades"	2012	LIFE +
LIFE96 NAT/GR/003222	Ministry of Environment, Physical Planning and Public Works, Greece	Partner	Public Authority	GR	GR	Greece	Conservation of Ursus arctos and its habitats in Greece (2nd phase)	1996	LIFE II
LIFE97 NAT/GR/004249	Ministry of Environment, Physical Planning and Public Works, Greece	Partner	Public Authority	GR	GR	Greece	Canis lupus - Conservation of Canis lupus and its habitats in Central Greece	1997	LIFE II
LIFE99 NAT/GR/006475	Ministry of Environment, Physical Planning and Public Works, Greece	Partner	Public Authority	GR	GR	Greece	Amvrakikos - Conservation management of Amvrakikos wetlands	1999	LIFE II
LIFE98 NAT/GR/005264	Monastery of Toplou, Greece	Partner	Research	GR	GR	Greece	Vai - Conservation measures for the Palm Forest of Vai, Greece	1998	LIFE II
LIFE10 NAT/GR/000637	Municipality of Andros, Greece	Beneficiary	Public Authority	GR	GR	Greece	ANDROSSPA - Management of the SPA site of Andros Island to achieve a favourable conservation status for its priority species	2010	LIFE +
LIFE03 NAT/GR/000092	Municipality of Edessa, Greece	Beneficiary	Public Authority	GR	GR	Greece	AGRAS WETLAND - Implementation of management measures at the Agras wetland	2003	LIFE III
LIFE12 NAT/GR/000784	Municipality of Grevena, Greece	Beneficiary	Public Authority	GR	GR	Greece	LIFE ARCPIN - Conservation actions for improving conditions of human-bear coexistence in Northern Pindos	2012	LIFE +
LIFE08 NAT/GR/000533	Municipality of Rhodes, Greece	Partner	Public Authority	GR	GR	Greece	FRAMME - Fire Restoration Methodology for Mediterranean Forests -environmental safety & sustainability of 4 interventions in the Rhodes NATURA 2000 site	2008	LIFE +
LIFE11 NAT/GR/001011	Municipality of Rigas Feraios, Greece	Partner	Public Authority	GR	GR	Greece	Lesser Kestrel Thessaly - Conservation and Management of the Lesser Kestrel (Falco naumanni*) at three Greek SPA sites	2011	LIFE +
LIFE99 NAT/GR/006497	Municipality of Rouvas, Greece	Beneficiary	Public Authority	GR	GR	Greece	Rouva's Forest - Amelioration and conservation of Rouva's Forest on Idi Mountain	1999	LIFE II
LIFE09 NAT/GR/000323	Municipality of Skyros, Greece	Beneficiary	Public Authority	GR	GR	Greece	SKYROSBIODIVERSITY - Demonstration of the Biodiversity Action Planning approach, to benefit local biodiversity on an Aegean island, Skyros	2009	LIFE +
LIFE04 NAT/GR/000101	Municipality of Tilos, Greece	Beneficiary	Public Authority	GR	GR	Greece	TILOS - Conservation management of an Island SPA	2004	LIFE III
LIFE10 NAT/GR/000638	National Agricultural Research Foundation/Forest Research Institute (NAGREF/FRI), Greece	Partner	Research	GR	FI, GR, HU, BG	Greece	Safeguard LWfG - Safeguarding the lesser white-fronted goose fennoscandian population in key wintering and staging_x000D_ sites within the European flyway	2010	LIFE +
LIFE02 NAT/GR/008489	National Agricultural Research Foundation/Forest Research Institute (NAGREF/FRI), Greece	Partner	Research	GR	GR	Greece	Nestos - Habitat Management and Raptor Conservation in Nestos Delta and Gorge	2002	LIFE III
LIFE03 NAT/GR/000092	National Agricultural Research Foundation/Forest Research Institute (NAGREF/FRI), Greece	Partner	Research	GR	GR	Greece	AGRAS WETLAND - Implementation of management measures at the Agras wetland	2003	LIFE III
LIFE07 NAT/GR/000291	National Agricultural Research Foundation/Forest Research Institute (NAGREF/FRI), Greece	Partner	Research	GR	GR	Greece	PINDOS/GREVENA - Demonstration of Conservation Actions for Ursus artcos* and habitat type 9530* in Northern Pindos N.P., Grevena Prefecture, Greece	2007	LIFE +
LIFE11 NAT/GR/001014	National Agricultural Research Foundation/Forest Research Institute (NAGREF/FRI), Greece	Partner	Research	GR	GR	Greece	FOROPENFORESTS - Conservation of priority forests and forest openings in "Ethnikos Drymos Oitis” and “Oros Kallidromo” of Sterea Ellada	2011	LIFE +
LIFE97 NAT/GR/004243	National Agricultural Research Foundation/Forest Research Institute (NAGREF/FRI), Greece	Beneficiary	Research	GR	GR	Greece	SPA Greece - Conservation and management actions in special protected areas in Greece	1997	LIFE II
LIFE09 NAT/GR/000323	National Centre of Environment and Sustainable Development, Greece	Partner	Public Authority	GR	GR	Greece	SKYROSBIODIVERSITY - Demonstration of the Biodiversity Action Planning approach, to benefit local biodiversity on an Aegean island, Skyros	2009	LIFE +
LIFE10 NAT/GR/000637	NCC(Nature Conservation Consultants Ltd), Greece	Partner	Enterprise	GR	GR	Greece	ANDROSSPA - Management of the SPA site of Andros Island to achieve a favourable conservation status for its priority species	2010	LIFE +
LIFE13 NAT/GR/000909	NCC(Nature Conservation Consultants Ltd), Greece	Partner	Enterprise	GR	GR	Greece	LIFE ElClimA - Conservation measures to assist the adaptation of Falco eleonorae* to climate change	2013	LIFE +
LIFE12 NAT/GR/000275	OIKOM Environmental Studies LTD., Greece	Partner	Enterprise	GR	GR	Greece	LIFE-Stymfalia - Sustainable management and financing of wetland biodiversity – The case of Lake Stymfalia	2012	LIFE +
LIFE02 NAT/GR/008491	OIKOS Nature Management Ltd., Greece	Partner	Enterprise	GR	GR	Greece	Strofylia-Kotychi - Conservation management in Strofylia-Kotychi	2002	LIFE III
LIFE04 NAT/GR/000101	OIKOS Nature Management Ltd., Greece	Partner	Enterprise	GR	GR	Greece	TILOS - Conservation management of an Island SPA	2004	LIFE III
LIFE09 NAT/GR/000343	OMIKRON Ltd., Greece	Partner	Enterprise	GR	GR	Greece	ACCOLAGOONS - Actions for the conservation of coastal habitats and significant avifauna species in NATURA 2000 network sites of Epanomi and Aggelochori Laggons, Greece	2009	LIFE +
LIFE09 NAT/GR/000343	Organisation for the Master Plan and Environmental Protection of Thessaloniki, Greece	Partner	Public Authority	GR	GR	Greece	ACCOLAGOONS - Actions for the conservation of coastal habitats and significant avifauna species in NATURA 2000 network sites of Epanomi and Aggelochori Laggons, Greece	2009	LIFE +
LIFE03 NAT/GR/000092	Pella Development Agency, Greece	Partner	Public Authority	GR	GR	Greece	AGRAS WETLAND - Implementation of management measures at the Agras wetland	2003	LIFE III
LIFE12 NAT/GR/000275	Piraeus Bank Group Cultural Foundation, Greece	Partner	NGO	GR	GR	Greece	LIFE-Stymfalia - Sustainable management and financing of wetland biodiversity – The case of Lake Stymfalia	2012	LIFE +
LIFE12 NAT/GR/000275	Piraeus Bank SA, Greece	Beneficiary	Enterprise	GR	GR	Greece	LIFE-Stymfalia - Sustainable management and financing of wetland biodiversity – The case of Lake Stymfalia	2012	LIFE +
LIFE02 NAT/GR/008489	Prefectural Local Authority of Drama Kavala Xanthi, Greece	Beneficiary	Public Authority	GR	GR	Greece	Nestos - Habitat Management and Raptor Conservation in Nestos Delta and Gorge	2002	LIFE III
LIFE02 NAT/GR/008497	Prefecture of Evros, Greece	Partner	Public Authority	GR	GR	Greece	Dadia - Conservation of birds of prey in the Dadia Forest Reserve, Greece	2002	LIFE III
LIFE00 NAT/GR/007242	Prefecture of Florina, Greece	Beneficiary	Public Authority	GR	GR	Greece	Cheimaditida - Zazari - Conservation management of Cheimaditida-Zazari wetlands	2000	LIFE III
LIFE02 NAT/GR/008491	Prefecture of Ilia, Greece	Partner	Public Authority	GR	GR	Greece	Strofylia-Kotychi - Conservation management in Strofylia-Kotychi	2002	LIFE III
LIFE03 NAT/GR/000092	Prefecture of Pella, Greece	Partner	Public Authority	GR	GR	Greece	AGRAS WETLAND - Implementation of management measures at the Agras wetland	2003	LIFE III
LIFE99 NAT/GR/006475	Prefecture of Preveza, Greece	Partner	Public Authority	GR	GR	Greece	Amvrakikos - Conservation management of Amvrakikos wetlands	1999	LIFE II
LIFE09 NAT/GR/000343	Region of Central Macedonia, Greece	Beneficiary	Public Authority	GR	GR	Greece	ACCOLAGOONS - Actions for the conservation of coastal habitats and significant avifauna species in NATURA 2000 network sites of Epanomi and Aggelochori Laggons, Greece	2009	LIFE +
LIFE09 NAT/GR/000326	Region of Central Macedonia-Central Forest Office, Greece	Partner	Public Authority	GR	GR	Greece	VERENIKE - Use of innovative practices and new technology in the production of wide variety and high quality forestry seedlings in order to enhance regeneration success and increase biodiversity	2009	LIFE +
LIFE09 NAT/GR/000326	Region of Central Macedonia-Reforestation Department of Thessaloniki, Greece	Partner	Public Authority	GR	GR	Greece	VERENIKE - Use of innovative practices and new technology in the production of wide variety and high quality forestry seedlings in order to enhance regeneration success and increase biodiversity	2009	LIFE +
LIFE02 NAT/GR/008492	Region of Crete, Greece	Partner	Public Authority	GR	GR	Greece	Gypaetus II - Conservation actions for Gypaetus barbatus and biodiversity in Crete	2002	LIFE III
LIFE00 NAT/GR/007242	Region of Dytiki Makedonia, Forest Department, Greece	Partner	Public Authority	GR	GR	Greece	Cheimaditida - Zazari - Conservation management of Cheimaditida-Zazari wetlands	2000	LIFE III
LIFE99 NAT/GR/006498	Region of Eastern Macedonia Thrace, Greece	Partner	Public Authority	GR	GR	Greece	Gramos and Rodopi - Implementation of Management Plans in Gramos and Rodopi Areas, Greece	1999	LIFE II
LIFE99 NAT/GR/006475	Region of Ipeiros, Greece	Partner	Public Authority	GR	GR	Greece	Amvrakikos - Conservation management of Amvrakikos wetlands	1999	LIFE II
LIFE99 NAT/GR/006498	Region of Ipeiros, Greece	Partner	Public Authority	GR	GR	Greece	Gramos and Rodopi - Implementation of Management Plans in Gramos and Rodopi Areas, Greece	1999	LIFE II
LIFE11 NAT/GR/001014	Region of Sterea Ellada, Greece	Partner	Public Authority	GR	GR	Greece	FOROPENFORESTS - Conservation of priority forests and forest openings in "Ethnikos Drymos Oitis” and “Oros Kallidromo” of Sterea Ellada	2011	LIFE +
LIFE07 NAT/GR/000291	Region of Western Macedonia, Greece	Beneficiary	Public Authority	GR	GR	Greece	PINDOS/GREVENA - Demonstration of Conservation Actions for Ursus artcos* and habitat type 9530* in Northern Pindos N.P., Grevena Prefecture, Greece	2007	LIFE +
LIFE09 NAT/GR/000333	Region of Western Macedonia, Greece	Beneficiary	Public Authority	GR	GR	Greece	ARCTOS/KASTORIA - Improving conditions of bear-human coexistence in Kastoria_x000D_ Prefecture, Greece - Transfer of best practices	2009	LIFE +
LIFE99 NAT/GR/006498	Region of Western Macedonia, Greece	Partner	Public Authority	GR	GR	Greece	Gramos and Rodopi - Implementation of Management Plans in Gramos and Rodopi Areas, Greece	1999	LIFE II
LIFE04 NAT/GR/000104	Regional Development Fund of Crete, Greece	Partner	Public Authority	GR	GR	Greece	CRETAPLANT - A pilot network of plant micro-reserves in Western Crete	2004	LIFE III
LIFE07 NAT/GR/000296	Regional Development Fund of Crete, Greece	Partner	Public Authority	GR	GR	Greece	JUNICOAST - Actions for the conservation of coastal dunes with Juniperus spp. in Crete and the South Aegean (Greece)	2007	LIFE +
LIFE04 NAT/GR/000101	Regional Directorate of Forests in South Aegean (Notio Aigaio), Greece	Partner	Public Authority	GR	GR	Greece	TILOS - Conservation management of an Island SPA	2004	LIFE III
LIFE12 NAT/GR/000275	Sikyonion Municipality, Greece	Partner	Public Authority	GR	GR	Greece	LIFE-Stymfalia - Sustainable management and financing of wetland biodiversity – The case of Lake Stymfalia	2012	LIFE +
LIFE02 NAT/GR/008489	Society for Protection of Nature and Development (EPO), Greece	Partner	NGO	GR	GR	Greece	Nestos - Habitat Management and Raptor Conservation in Nestos Delta and Gorge	2002	LIFE III
LIFE02 NAT/GR/008494	Society for the protection of Prespa, Greece	Beneficiary	NGO	GR	GR	Greece	Mikri Prespa - Conservation of priority bird species in Lake Mikri Prespa, Greece	2002	LIFE III
LIFE12 NAT/GR/000275	Society for the protection of Prespa, Greece	Partner	NGO	GR	GR	Greece	LIFE-Stymfalia - Sustainable management and financing of wetland biodiversity – The case of Lake Stymfalia	2012	LIFE +
LIFE12 NAT/GR/000539	Society for the protection of Prespa, Greece	Beneficiary	NGO	GR	GR	Greece	LIFE JunEx - Restoration and Conservation of the Priority Habitat Type *9562 Grecian Juniper Woods in Prespa National Park, Greece	2012	LIFE +
LIFE96 NAT/GR/003217	Society for the protection of Prespa, Greece	Partner	NGO	GR	GR	Greece	Phalacrocorax - Conservation of Phalacrocorax pygmaeus and Anser erythropus in Greece	1996	LIFE II
LIFE99 NAT/GR/006499	Society for the Protection of Trichonis, Greece	Partner	NGO	GR	GR	Greece	Calcareous fens - Actions for the protection of the calcareous fens	1999	LIFE II
LIFE08 NAT/GR/000539	Technological Educational Institute of Crete (TEIC), Greece	Partner	Research	GR	GR	Greece	AMIBIO - Automatic acoustic monitoring and inventorying of biodiversity	2008	LIFE +
LIFE07 NAT/GR/000285	Technological Educational Institution of Ionian Islands, Greece	Partner	Research	GR	GR	Greece	ConShagAudMIBAGR - Concrete Conservation Actions for the Mediterranean Shag and Audouin's gull in Greece including the inventory of relevant marine IBAs	2007	LIFE +
LIFE02 NAT/GR/008491	Tedk of Achaia County, Greece	Beneficiary	Public Authority	GR	GR	Greece	Strofylia-Kotychi - Conservation management in Strofylia-Kotychi	2002	LIFE III
LIFE03 NAT/GR/000093	The Goulandris Natural History Museum/Greek Biotope Wetland Centre, Greece	Partner	Research	GR	GR	Greece	FRAINETTO WOODS Mnt.ATHOS - Rehabilitation of Coppice Quercus frainetto woods (9280) and Quercus ilex woods (9340) to high forest	2003	LIFE III
LIFE07 NAT/GR/000286	The Goulandris Natural History Museum/Greek Biotope Wetland Centre, Greece	Beneficiary	Research	GR	GR	Greece	PINUS - Restoration of Pinus nigra forests on Mount parnonas (GR2520006) through a structured approach	2007	LIFE +
LIFE12 NAT/GR/000539	The Goulandris Natural History Museum/Greek Biotope Wetland Centre, Greece	Partner	Research	GR	GR	Greece	LIFE JunEx - Restoration and Conservation of the Priority Habitat Type *9562 Grecian Juniper Woods in Prespa National Park, Greece	2012	LIFE +
LIFE98 NAT/GR/005264	The Goulandris Natural History Museum/Greek Biotope Wetland Centre, Greece	Beneficiary	Research	GR	GR	Greece	Vai - Conservation measures for the Palm Forest of Vai, Greece	1998	LIFE II
LIFE03 NAT/GR/000093	The Holy Community of Mount Athos, Greece	Beneficiary	NGO	GR	GR	Greece	FRAINETTO WOODS Mnt.ATHOS - Rehabilitation of Coppice Quercus frainetto woods (9280) and Quercus ilex woods (9340) to high forest	2003	LIFE III
LIFE97 NAT/GR/004247	The Institute of Marine Biology of Crete (IMBC), Greece	Partner	Research	GR	GR	Greece	Pylos Lagoon - Implementation of management plan for Pylos Lagoon and Evrotas Delta	1997	LIFE II
LIFE00 NAT/GR/007198	The Ministry of Food and Agriculture Development, Greece	Partner	Public Authority	GR	GR	Greece	Drana lagoon - Restoration and conservation management of Drana lagoon in Evros Delta	2000	LIFE III
LIFE03 NAT/GR/000089	The Ministry of Food and Agriculture Development, Greece	Partner	Public Authority	GR	GR	Greece	PINDOS NATIONAL PARK - Conservation actions in the Northern Pindos National Park	2003	LIFE III
LIFE03 NAT/GR/000091	The Ministry of Food and Agriculture Development, Greece	Partner	Public Authority	GR	GR	Greece	FALCO ELEONORAE - Conservation measures of Falco eleonorae in Greece	2003	LIFE III
LIFE03 NAT/GR/000093	The Ministry of Food and Agriculture Development, Greece	Partner	Public Authority	GR	GR	Greece	FRAINETTO WOODS Mnt.ATHOS - Rehabilitation of Coppice Quercus frainetto woods (9280) and Quercus ilex woods (9340) to high forest	2003	LIFE III
LIFE96 NAT/GR/003222	The Ministry of Food and Agriculture Development, Greece	Partner	Public Authority	GR	GR	Greece	Conservation of Ursus arctos and its habitats in Greece (2nd phase)	1996	LIFE II
LIFE97 NAT/GR/004249	The Ministry of Food and Agriculture Development, Greece	Partner	Public Authority	GR	GR	Greece	Canis lupus - Conservation of Canis lupus and its habitats in Central Greece	1997	LIFE II
LIFE04 NAT/GR/000101	Tilos Park, Greece	Partner	Park-Reserve authority	GR	GR	Greece	TILOS - Conservation management of an Island SPA	2004	LIFE III
LIFE04 NAT/GR/000104	University of Athens, Greece	Beneficiary	Research	GR	GR	Greece	CRETAPLANT - A pilot network of plant micro-reserves in Western Crete	2004	LIFE III
LIFE07 NAT/GR/000296	University of Athens, Greece	Partner	Research	GR	GR	Greece	JUNICOAST - Actions for the conservation of coastal dunes with Juniperus spp. in Crete and the South Aegean (Greece)	2007	LIFE +
LIFE08 NAT/GR/000533	University of Athens, Greece	Partner	Research	GR	GR	Greece	FRAMME - Fire Restoration Methodology for Mediterranean Forests -environmental safety & sustainability of 4 interventions in the Rhodes NATURA 2000 site	2008	LIFE +
LIFE11 NAT/GR/001014	University of Athens, Greece	Partner	Research	GR	GR	Greece	FOROPENFORESTS - Conservation of priority forests and forest openings in "Ethnikos Drymos Oitis” and “Oros Kallidromo” of Sterea Ellada	2011	LIFE +
LIFE09 NAT/ES/000533	University of Crete Natural History Museum of Crete, Greece	Partner	Research	ES	GR, PT, ES	Greece	Innovation against poison - Innovative actions against illegal poisoning in EU Mediterranean pilot areas.	2009	LIFE +
LIFE02 NAT/GR/008492	University of Crete Natural History Museum of Crete, Greece	Beneficiary	Research	GR	GR	Greece	Gypaetus II - Conservation actions for Gypaetus barbatus and biodiversity in Crete	2002	LIFE III
LIFE03 NAT/GR/000091	University of Crete Natural History Museum of Crete, Greece	Partner	Research	GR	GR	Greece	FALCO ELEONORAE - Conservation measures of Falco eleonorae in Greece	2003	LIFE III
LIFE98 NAT/GR/005276	University of Crete Natural History Museum of Crete, Greece	Beneficiary	Research	GR	GR	Greece	Gypaetus/Greece - Conservation of Gypaetus barbatus in Greece	1998	LIFE II
LIFE08 NAT/GR/000539	University of Patras, Greece	Beneficiary	Research	GR	GR	Greece	AMIBIO - Automatic acoustic monitoring and inventorying of biodiversity	2008	LIFE +
LIFE13 NAT/GR/000909	University of Patras, Greece	Beneficiary	Research	GR	GR	Greece	LIFE ElClimA - Conservation measures to assist the adaptation of Falco eleonorae* to climate change	2013	LIFE +
LIFE11 NAT/GR/001011	University of Thessaly, Greece	Beneficiary	Research	GR	GR	Greece	Lesser Kestrel Thessaly - Conservation and Management of the Lesser Kestrel (Falco naumanni*) at three Greek SPA sites	2011	LIFE +
LIFE10 NAT/BG/000152	WWF, Greece	Partner	NGO	BG	GR, BG	Greece	Return of the Neophron - Urgent measures to secure survival of the Egyptian vulture (Neophron percnopterus) in Bulgaria and Greece	2010	LIFE +
LIFE02 NAT/GR/008497	WWF, Greece	Beneficiary	NGO	GR	GR	Greece	Dadia - Conservation of birds of prey in the Dadia Forest Reserve, Greece	2002	LIFE III
LIFE05 NAT/GR/000083	WWF, Greece	Partner	NGO	GR	GR	Greece	MOFI - Monk seal & fisheries: Mitigating the conflict in Greek seas	2005	LIFE III
LIFE96 NAT/GR/003217	WWF, Greece	Beneficiary	NGO	GR	GR	Greece	Phalacrocorax - Conservation of Phalacrocorax pygmaeus and Anser erythropus in Greece	1996	LIFE II
LIFE96 NAT/GR/003222	WWF, Greece	Partner	NGO	GR	GR	Greece	Conservation of Ursus arctos and its habitats in Greece (2nd phase)	1996	LIFE II
LIFE96 NAT/GR/003225	WWF, Greece	Partner	NGO	GR	GR	Greece	monk seal - The Mediterranean monk seal in Greece: Conservation in action	1996	LIFE II
LIFE12 NAT/GR/000688	WWF, Greece	Beneficiary	NGO	GR	GR, IT	Greece	CYCLADES Life - CYCLADES "Integrated monk seal conservation in Northern Cyclades"	2012	LIFE +
LIFE13 NAT/HU/000183	Balaton felvidéki National Park Directorate, Hungary	Partner	Park-Reserve authority	HU	HU, RO	Hungary	RAPTORSPREYLIFE - Securing prey sources for endangered Falco cherrug and Aquila heliaca population in the Carpathian basin	2013	LIFE +
LIFE13 NAT/HU/000183	BEKE(Bükk Mammalogical Society), Hungary	Partner	NGO	HU	HU, RO	Hungary	RAPTORSPREYLIFE - Securing prey sources for endangered Falco cherrug and Aquila heliaca population in the Carpathian basin	2013	LIFE +
LIFE05 NAT/H/000122	BNPD(Bükk National Park Directorate), Hungary	Beneficiary	Park-Reserve authority	HU	HU, RO	Hungary	F.VESPERTINUS-HU/RO - Conservation of Falco vespertinus in the Pannonian Region	2005	LIFE III
LIFE13 NAT/HU/000081	BNPD(Bükk National Park Directorate), Hungary	Partner	Park-Reserve authority	HU	HU, RO	Hungary	ROLLER LIFE+ - Conservation of the European Roller (Coracias garrulus) in the Carpathian Basin	2013	LIFE +
LIFE09 NAT/HU/000384	BNPD(Bükk National Park Directorate), Hungary	Beneficiary	Park-Reserve authority	HU	SK, HU, BG, RO	Hungary	Falco cherrug B-H-R-S - Conservation of Falco cherrug in Northeast Bulgaria, Hungary, Romania and Slovakia	2009	LIFE +
LIFE13 NAT/HU/000081	DALERD(Dalerd Délalföldi Forestry Close Corporation Ltd.), Hungary	Partner	Public Authority	HU	HU, RO	Hungary	ROLLER LIFE+ - Conservation of the European Roller (Coracias garrulus) in the Carpathian Basin	2013	LIFE +
LIFE09 NAT/HU/000384	DÉMÁSZ Hálózati Elosztó Kft., Hungary	Partner	Enterprise	HU	SK, HU, BG, RO	Hungary	Falco cherrug B-H-R-S - Conservation of Falco cherrug in Northeast Bulgaria, Hungary, Romania and Slovakia	2009	LIFE +
LIFE05 NAT/H/000122	Duna-Ipoly National Park Directorate, Hungary	Partner	Park-Reserve authority	HU	HU, RO	Hungary	F.VESPERTINUS-HU/RO - Conservation of Falco vespertinus in the Pannonian Region	2005	LIFE III
LIFE09 NAT/HU/000384	ELMŰ ÉMÁSZ, Hungary	Partner	Enterprise	HU	SK, HU, BG, RO	Hungary	Falco cherrug B-H-R-S - Conservation of Falco cherrug in Northeast Bulgaria, Hungary, Romania and Slovakia	2009	LIFE +
LIFE13 NAT/HU/000183	FÁNK(Budapest Zoo & Botanical Garden), Hungary	Partner	Research	HU	HU, RO	Hungary	RAPTORSPREYLIFE - Securing prey sources for endangered Falco cherrug and Aquila heliaca population in the Carpathian basin	2013	LIFE +
LIFE13 NAT/HU/000183	Fertő Hanság National Park Directorate, Hungary	Beneficiary	Park-Reserve authority	HU	HU, RO	Hungary	RAPTORSPREYLIFE - Securing prey sources for endangered Falco cherrug and Aquila heliaca population in the Carpathian basin	2013	LIFE +
LIFE10 NAT/GR/000638	Hortobágy National Park Directorate, Hungary	Partner	Park-Reserve authority	GR	FI, GR, HU, BG	Hungary	Safeguard LWfG - Safeguarding the lesser white-fronted goose fennoscandian population in key wintering and staging_x000D_ sites within the European flyway	2010	LIFE +
LIFE05 NAT/H/000122	Hortobágy National Park Directorate, Hungary	Partner	Park-Reserve authority	HU	HU, RO	Hungary	F.VESPERTINUS-HU/RO - Conservation of Falco vespertinus in the Pannonian Region	2005	LIFE III
LIFE13 NAT/HU/000183	Hungarian Transmission System Operator Company Ltd., Hungary	Partner	Enterprise	HU	HU, RO	Hungary	RAPTORSPREYLIFE - Securing prey sources for endangered Falco cherrug and Aquila heliaca population in the Carpathian basin	2013	LIFE +
LIFE13 NAT/HU/000183	Kaposvar University, Hungary	Partner	Research	HU	HU, RO	Hungary	RAPTORSPREYLIFE - Securing prey sources for endangered Falco cherrug and Aquila heliaca population in the Carpathian basin	2013	LIFE +
LIFE05 NAT/H/000122	Kiskunság National Park Directorate, Hungary	Partner	Park-Reserve authority	HU	HU, RO	Hungary	F.VESPERTINUS-HU/RO - Conservation of Falco vespertinus in the Pannonian Region	2005	LIFE III
LIFE13 NAT/HU/000081	Kiskunság National Park Directorate, Hungary	Partner	Park-Reserve authority	HU	HU, RO	Hungary	ROLLER LIFE+ - Conservation of the European Roller (Coracias garrulus) in the Carpathian Basin	2013	LIFE +
LIFE13 NAT/HU/000183	Kiskunság National Park Directorate, Hungary	Partner	Park-Reserve authority	HU	HU, RO	Hungary	RAPTORSPREYLIFE - Securing prey sources for endangered Falco cherrug and Aquila heliaca population in the Carpathian basin	2013	LIFE +
LIFE09 NAT/HU/000384	Kiskunság National Park Directorate, Hungary	Partner	Park-Reserve authority	HU	SK, HU, BG, RO	Hungary	Falco cherrug B-H-R-S - Conservation of Falco cherrug in Northeast Bulgaria, Hungary, Romania and Slovakia	2009	LIFE +
LIFE05 NAT/H/000122	Körő Maros National Park Directorate, Hungary	Partner	Park-Reserve authority	HU	HU, RO	Hungary	F.VESPERTINUS-HU/RO - Conservation of Falco vespertinus in the Pannonian Region	2005	LIFE III
LIFE09 NAT/HU/000384	Körő Maros National Park Directorate, Hungary	Partner	Park-Reserve authority	HU	SK, HU, BG, RO	Hungary	Falco cherrug B-H-R-S - Conservation of Falco cherrug in Northeast Bulgaria, Hungary, Romania and Slovakia	2009	LIFE +
LIFE13 NAT/HU/000183	Madárvilág Nonprofit Közhasznú Kft., Hungary	Partner	NGO	HU	HU, RO	Hungary	RAPTORSPREYLIFE - Securing prey sources for endangered Falco cherrug and Aquila heliaca population in the Carpathian basin	2013	LIFE +
LIFE09 NAT/HU/000384	MAVÍR Zrt., Hungary	Partner	Enterprise	HU	SK, HU, BG, RO	Hungary	Falco cherrug B-H-R-S - Conservation of Falco cherrug in Northeast Bulgaria, Hungary, Romania and Slovakia	2009	LIFE +
LIFE05 NAT/H/000122	MME/BirdLife, Hungary	Partner	NGO	HU	HU, RO	Hungary	F.VESPERTINUS-HU/RO - Conservation of Falco vespertinus in the Pannonian Region	2005	LIFE III
LIFE13 NAT/HU/000081	MME/BirdLife, Hungary	Beneficiary	NGO	HU	HU, RO	Hungary	ROLLER LIFE+ - Conservation of the European Roller (Coracias garrulus) in the Carpathian Basin	2013	LIFE +
LIFE13 NAT/HU/000183	MME/BirdLife, Hungary	Partner	NGO	HU	HU, RO	Hungary	RAPTORSPREYLIFE - Securing prey sources for endangered Falco cherrug and Aquila heliaca population in the Carpathian basin	2013	LIFE +
LIFE09 NAT/HU/000384	MME/BirdLife, Hungary	Partner	NGO	HU	SK, HU, BG, RO	Hungary	Falco cherrug B-H-R-S - Conservation of Falco cherrug in Northeast Bulgaria, Hungary, Romania and Slovakia	2009	LIFE +
LIFE13 NAT/HU/000183	NIMFEA Nature Conservation Society, Hungary	Partner	NGO	HU	HU, RO	Hungary	RAPTORSPREYLIFE - Securing prey sources for endangered Falco cherrug and Aquila heliaca population in the Carpathian basin	2013	LIFE +
LIFE13 NAT/HU/000183	Örségi National Park Directorate, Hungary	Partner	Park-Reserve authority	HU	HU, RO	Hungary	RAPTORSPREYLIFE - Securing prey sources for endangered Falco cherrug and Aquila heliaca population in the Carpathian basin	2013	LIFE +
LIFE09 NAT/HU/000384	Pro Vértes Nonprofit Zrt., Hungary	Partner	NGO	HU	SK, HU, BG, RO	Hungary	Falco cherrug B-H-R-S - Conservation of Falco cherrug in Northeast Bulgaria, Hungary, Romania and Slovakia	2009	LIFE +
LIFE09 NAT/HU/000384	Zöld Folyosó Közalapítvány, Hungary	Partner	NGO	HU	SK, HU, BG, RO	Hungary	Falco cherrug B-H-R-S - Conservation of Falco cherrug in Northeast Bulgaria, Hungary, Romania and Slovakia	2009	LIFE +
LIFE04 NAT/GB/000245	University College Cork, Ireland	Partner	Research	UK	IE, UK, DK, DE, PL, NL, BE, PT, ES	Ireland	SCANS-II - Small Cetaceans in the European Atlantic and North Sea	2004	LIFE III
LIFE07 NAT/IT/000502	Appennino National Park, Italy	Partner	Park-Reserve Authority	IT	IT, BG, RO, GR	Italy	EX-TRA - Improving the conditions for large carnivore conservation - a transfer of best practices	2007	LIFE +
LIFE07 NAT/IT/000450	Assessorship for the Environment of Regione Puglia, Italy	Partner	Public Authority	IT	IT, GR	Italy	CENT.OLI.MED - Identification and conservation of the high nature value of ancient olive groves in the Mediterranean region	2007	LIFE +
LIFE07 NAT/IT/000450	C.I.H.E.A.M. Mediterranean Agronomic Institute of Bari, Italy	Beneficiary	Research	IT	IT, GR	Italy	CENT.OLI.MED - Identification and conservation of the high nature value of ancient olive groves in the Mediterranean region	2007	LIFE +
LIFE11 NAT/IT/000069	Circolo Festambiente, Italy	Partner	NGO	IT	PT	Italy	MED-WOLF - Best practice actions for wolf conservation in Mediterranean-type areas	2011	LIFE +
LIFE11 NAT/IT/000069	Coldiretti Grosseto, Italy	Partner	NGO	IT	PT	Italy	MED-WOLF - Best practice actions for wolf conservation in Mediterranean-type areas	2011	LIFE +
LIFE11 NAT/IT/000069	Confagricoltura Grosseto, Italy	Partner	NGO	IT	PT	Italy	MED-WOLF - Best practice actions for wolf conservation in Mediterranean-type areas	2011	LIFE +
LIFE11 NAT/IT/000069	Confederazione Italiana Agricoltori – Grosseto, Italy	Partner	NGO	IT	PT	Italy	MED-WOLF - Best practice actions for wolf conservation in Mediterranean-type areas	2011	LIFE +
LIFE07 NAT/IT/000502	Ente Parco nazionale del Gran Sasso e Monti della Laga	Beneficiary	Park-Reserve authority	IT	IT, BG, RO, GR	Italy	EX-TRA - Improving the conditions for large carnivore conservation - a transfer of best practices	2007	LIFE +
LIFE11 NAT/IT/000069	Instituto Politecnico de Castelo Branco Escola Superior Agraria, Italy	Partner	Research	IT	PT	Italy	MED-WOLF - Best practice actions for wolf conservation in Mediterranean-type areas	2011	LIFE +
LIFE04 NAT/IT/000144	Istituto di Ecologia Applicata, Italy	Beneficiary	NGO	IT	ES, IT, PT, HR, FR	Italy	COEX - Improving coexistence of large carnivores and agriculture in S. Europe	2004	LIFE III
LIFE11 NAT/IT/000069	Istituto di Ecologia Applicata, Italy	Beneficiary	NGO	IT	PT	Italy	MED-WOLF - Best practice actions for wolf conservation in Mediterranean-type areas	2011	LIFE +
LIFE12 NAT/GR/000688	Istituto Tethys ONLUS, Italy	Partner	Research	GR	GR, IT	Italy	CYCLADES Life - CYCLADES "Integrated monk seal conservation in Northern Cyclades"	2012	LIFE +
LIFE07 NAT/IT/000450	Italian Ministry of the Environment, Italy	Partner	Public Authority	IT	IT, GR	Italy	CENT.OLI.MED - Identification and conservation of the high nature value of ancient olive groves in the Mediterranean region	2007	LIFE +
LIFE04 NAT/IT/000144	LEGAMBIENTE, Italy	Partner	NGO	IT	ES, IT, PT, HR, FR	Italy	COEX - Improving coexistence of large carnivores and agriculture in S. Europe	2004	LIFE III
LIFE07 NAT/IT/000502	Monti Sibillini National Park, Italy	Partner	Park-Reserve authority	IT	IT, BG, RO, GR	Italy	EX-TRA - Improving the conditions for large carnivore conservation - a transfer of best practices	2007	LIFE +
LIFE04 NAT/IT/000144	Parco Nazionale Abruzzo (PNALM), Italy	Partner	Park-Reserve authority	IT	ES, IT, PT, HR, FR	Italy	COEX - Improving coexistence of large carnivores and agriculture in S. Europe	2004	LIFE III
LIFE04 NAT/IT/000144	Parco Nazionale Gran Sasso, Italy	Partner	Park-Reserve authority	IT	ES, IT, PT, HR, FR	Italy	COEX - Improving coexistence of large carnivores and agriculture in S. Europe	2004	LIFE III
LIFE04 NAT/IT/000144	Parco Nazionale Majella, Italy	Partner	Park-Reserve authority	IT	ES, IT, PT, HR, FR	Italy	COEX - Improving coexistence of large carnivores and agriculture in S. Europe	2004	LIFE III
LIFE11 NAT/IT/000069	Provincia di Grosseto Dipartimento Sviluppo Sostenibile, Italy	Partner	Public Authority	IT	PT	Italy	MED-WOLF - Best practice actions for wolf conservation in Mediterranean-type areas	2011	LIFE +
LIFE04 NAT/IT/000144	Provincia di Perugia, Italy	Partner	Public Authority	IT	ES, IT, PT, HR, FR	Italy	COEX - Improving coexistence of large carnivores and agriculture in S. Europe	2004	LIFE III
LIFE04 NAT/IT/000144	Provincia di Terni, Italy	Partner	Public Authority	IT	ES, IT, PT, HR, FR	Italy	COEX - Improving coexistence of large carnivores and agriculture in S. Europe	2004	LIFE III
LIFE09 NAT/GR/000326	Vivai Torsanlorenzo, Italy	Partner	Enterprise	GR	GR	Italy	VERENIKE - Use of innovative practices and new technology in the production of wide variety and high quality forestry seedlings in order to enhance regeneration success and increase biodiversity	2009	LIFE +
LIFE11 NAT/IT/000069	WWF, Italy	Partner	NGO	IT	PT	Italy	MED-WOLF - Best practice actions for wolf conservation in Mediterranean-type areas	2011	LIFE +
LIFE04 NAT/LV/000196	Aiviekste Municipality, Latvia	Partner	Public Authority	LV	LV	Latvia	MIRES - Implementation of mire habitat management plan for Latvia	2004	LIFE III
LIFE03 NAT/LV/000083	Aiviekste State Department of Land Reclamation Systems (ASDLRS), Latvia	Partner	Public Authority	LV	LV	Latvia	Lubana wetlands - Management of the Lubana Wetland Complex, Latvia	2003	LIFE III
LIFE04 NAT/LV/000198	Alsunga Municipality, Latvia	Partner	Public Authority	LV	LV	Latvia	Meadows - Restoration of Latvian floodplains for EU priority species and habitats	2004	LIFE III
LIFE04 NAT/LV/000198	Ance Municipality, Latvia	Partner	Public Authority	LV	LV	Latvia	Meadows - Restoration of Latvian floodplains for EU priority species and habitats	2004	LIFE III
LIFE06 NAT/LV/000196	Aronas Rural Municipality, Latvia	Partner	Public Authority	LV	LV	Latvia	IHM-VESTIENA - The improvement of habitats management in Natura 2000 site - Vestiena	2006	LIFE III
LIFE08 NAT/LV/000449	Association of Documentary Film and Photography ELM MEDIA, Latvia	Partner	NGO	LV	LV	Latvia	Raised Bogs - Restoration of Raised Bog Habitats in the Especially Protected Nature Areas of Latvia	2008	LIFE +
LIFE09 NAT/LV/000237	Association of Documentary Film and Photography ELM MEDIA, Latvia	Partner	NGO	LV	LV	Latvia	DVIETE - Restoration of Corncrake habitats in Dviete floodplain Natura 2000 site	2009	LIFE +
LIFE10 NAT/LV/000159	Association of Documentary Film and Photography ELM MEDIA, Latvia	Partner	NGO	LV	LV	Latvia	FOR-REST - Forest Habitat Restoration within the Gauja National Park	2010	LIFE +
LIFE10 NAT/LV/000160	Association of Documentary Film and Photography ELM MEDIA, Latvia	Partner	NGO	LV	LV	Latvia	HYDROPLAN - Restoring the hydrological regime of the Kemeri National Park	2010	LIFE +
LIFE13 NAT/LV/001078	Association of Documentary Film and Photography ELM MEDIA, Latvia	Partner	NGO	LV	LV	Latvia	LIFE AQPOM - Conservation arrangements for Lesser Spotted Eagle in Latvia	2013	LIFE +
LIFE04 NAT/LV/000196	Babite Municipality, Latvia	Partner	Public Authority	LV	LV	Latvia	MIRES - Implementation of mire habitat management plan for Latvia	2004	LIFE III
LIFE05 NAT/LV/000100	Baltic Environmental Forum, Latvia	Beneficiary	NGO	LV	EE, LV, LT	Latvia	Baltic MPAs - Marine protected areas in the Eastern Baltic Sea	2005	LIFE III
LIFE09 NAT/LV/000238	Baltic Environmental Forum, Latvia	Beneficiary	NGO	LV	LV, EE, FI, SE	Latvia	MARMONI - Innovative approaches for marine biodiversity monitoring and assessment of conservation status of nature values in the Baltic Sea	2009	LIFE +
LIFE03 NAT/LV/000083	Barkava Municipality, Latvia	Partner	Public Authority	LV	LV	Latvia	Lubana wetlands - Management of the Lubana Wetland Complex, Latvia	2003	LIFE III
LIFE06 NAT/LV/000196	Berzaunes Rural Municipality, Latvia	Partner	Public Authority	LV	LV	Latvia	IHM-VESTIENA - The improvement of habitats management in Natura 2000 site - Vestiena	2006	LIFE III
LIFE03 NAT/LV/000083	Berzpils Municipality, Latvia	Partner	Public Authority	LV	LV	Latvia	Lubana wetlands - Management of the Lubana Wetland Complex, Latvia	2003	LIFE III
LIFE04 NAT/LV/000198	Burtnieki Municipality, Latvia	Partner	Public Authority	LV	LV	Latvia	Meadows - Restoration of Latvian floodplains for EU priority species and habitats	2004	LIFE III
LIFE04 NAT/LV/000198	Burtnieki Regional Council, Latvia	Partner	Public Authority	LV	LV	Latvia	Meadows - Restoration of Latvian floodplains for EU priority species and habitats	2004	LIFE III
LIFE06 NAT/LV/000196	Council of Madonas District, Latvia	Partner	Public Authority	LV	LV	Latvia	IHM-VESTIENA - The improvement of habitats management in Natura 2000 site - Vestiena	2006	LIFE III
LIFE04 NAT/LV/000199	Daugavpils Regional Environmental Board, Latvia	Partner	Public Authority	LV	LV	Latvia	PHS in NPR - Protection of habitats and species in Nature Park "Razna"	2004	LIFE III
LIFE04 NAT/LV/000199	Daugavpils University, Latvia	Beneficiary	Research	LV	LV	Latvia	PHS in NPR - Protection of habitats and species in Nature Park "Razna"	2004	LIFE III
LIFE09 NAT/LV/000240	Daugavpils University, Latvia	Beneficiary	Research	LV	LV	Latvia	EREMITA MEADOWS - Management of Fennoscandian wooded meadows (6530*) and two priority beetle species : planning, public participation, innovation	2009	LIFE +
LIFE06 NAT/LV/000110	Defence Property State Agency, Latvia	Beneficiary	Public Authority	LV	LV	Latvia	ADAZI - Restoration of Biological Diversity in Military Training Area and Natura 2000 site "Adazi"	2006	LIFE III
LIFE06 NAT/LV/000196	Development Agency of Vestienas Protected Landscape Area, Latvia	Beneficiary	Public Authority	LV	LV	Latvia	IHM-VESTIENA - The improvement of habitats management in Natura 2000 site - Vestiena	2006	LIFE III
LIFE04 NAT/LV/000198	Dunalka Municipality, Latvia	Partner	Public Authority	LV	LV	Latvia	Meadows - Restoration of Latvian floodplains for EU priority species and habitats	2004	LIFE III
LIFE04 NAT/LV/000198	Dundaga Municipality, Latvia	Partner	Public Authority	LV	LV	Latvia	Meadows - Restoration of Latvian floodplains for EU priority species and habitats	2004	LIFE III
LIFE04 NAT/LV/000198	Durbe Regional Council, Latvia	Partner	Public Authority	LV	LV	Latvia	Meadows - Restoration of Latvian floodplains for EU priority species and habitats	2004	LIFE III
LIFE13 NAT/LV/000578	E Buv(E Buvvadiba LTD), Latvia	Partner	Enterprise	LV	LV	Latvia	LIFE_Wetlands - Conservation and Management of Priority Wetland Habitats in Latvia	2013	LIFE +
LIFE04 NAT/LV/000198	Ergeme Municipality, Latvia	Partner	Public Authority	LV	LV	Latvia	Meadows - Restoration of Latvian floodplains for EU priority species and habitats	2004	LIFE III
LIFE03 NAT/LV/000083	Gaigalava Municipality, Latvia	Partner	Public Authority	LV	LV	Latvia	Lubana wetlands - Management of the Lubana Wetland Complex, Latvia	2003	LIFE III
LIFE09 NAT/LV/000237	Ilūkste municipality, Latvia	Partner	Public Authority	LV	LV	Latvia	DVIETE - Restoration of Corncrake habitats in Dviete floodplain Natura 2000 site	2009	LIFE +
LIFE03 NAT/LV/000083	Indrani Municipality, Latvia	Partner	Public Authority	LV	LV	Latvia	Lubana wetlands - Management of the Lubana Wetland Complex, Latvia	2003	LIFE III
LIFE10 NAT/LV/000159	Institute for Environmental Solutions (IES), Latvia	Partner	NGO	LV	LV	Latvia	FOR-REST - Forest Habitat Restoration within the Gauja National Park	2010	LIFE +
LIFE10 NAT/LV/000160	Institute for Environmental Solutions (IES), Latvia	Partner	NGO	LV	LV	Latvia	HYDROPLAN - Restoring the hydrological regime of the Kemeri National Park	2010	LIFE +
LIFE09 NAT/LV/000238	Institute for Environmental Solutions (IES), Latvia	Partner	NGO	LV	LV, EE, FI, SE	Latvia	MARMONI - Innovative approaches for marine biodiversity monitoring and assessment of conservation status of nature values in the Baltic Sea	2009	LIFE +
LIFE04 NAT/LV/000198	Jeri Municipality, Latvia	Partner	Public Authority	LV	LV	Latvia	Meadows - Restoration of Latvian floodplains for EU priority species and habitats	2004	LIFE III
LIFE06 NAT/LV/000196	Jumurdas Rural Municipality, Latvia	Partner	Public Authority	LV	LV	Latvia	IHM-VESTIENA - The improvement of habitats management in Natura 2000 site - Vestiena	2006	LIFE III
LIFE04 NAT/LV/000198	Kalnciems City Council, Latvia	Partner	Public Authority	LV	LV	Latvia	Meadows - Restoration of Latvian floodplains for EU priority species and habitats	2004	LIFE III
LIFE04 NAT/LV/000196	Kalsnava Municipality, Latvia	Partner	Public Authority	LV	LV	Latvia	MIRES - Implementation of mire habitat management plan for Latvia	2004	LIFE III
LIFE02 NAT/LV/008496	Kemeri National Park, Latvia	Beneficiary	Park-Reserve authority	LV	LV	Latvia	Kemeri - Conservation of wetlands in Kemeri National Park	2002	LIFE III
LIFE00 NAT/LV/007134	Lake Engure Nature Fund, Latvia	Partner	NGO	LV	LV	Latvia	ENGURE - Implementation of management plan for Lake Engure Nature Park	2000	LIFE III
LIFE12 NAT/LV/000118	Lake Engure Nature Fund, Latvia	Partner	NGO	LV	LV	Latvia	LIFE COASTLAKE - Restoration of Bittern habitats in two coastal lakes in Latvia	2012	LIFE +
LIFE04 NAT/DE/000028	Latgale Ecological Society, Latvia	Partner	NGO	DE	DK, SE, DE, LT, LV	Latvia	Bombina in the Baltic Region - Management of fire-bellied toads in the Baltic region	2004	LIFE III
LIFE09 NAT/LV/000239	Latgale Ecological Society, Latvia	Partner	NGO	LV	LV	Latvia	Life-HerpetoLatvia - Conservation of rare reptiles and amphibians in Latvia	2009	LIFE +
LIFE04 NAT/LV/000199	Latgale Zoo, Latvia	Partner	Research	LV	LV	Latvia	PHS in NPR - Protection of habitats and species in Nature Park "Razna"	2004	LIFE III
LIFE09 NAT/LV/000237	Latvia Institute for Environmental Solutions (IES), Latvia	Partner	NGO	LV	LV	Latvia	DVIETE - Restoration of Corncrake habitats in Dviete floodplain Natura 2000 site	2009	LIFE +
LIFE05 NAT/LV/000100	Latvian Fish Resources Agency (LATFRA), Latvia	Partner	Public Authority	LV	EE, LV, LT	Latvia	Baltic MPAs - Marine protected areas in the Eastern Baltic Sea	2005	LIFE III
LIFE09 NAT/LT/000233	Latvian Fund for Nature, Latvia	Partner	NGO	LT	LV, LT	Latvia	Baltic Aquatic Warbler - Securing Sustainable Farming to Ensure Conservation of Globally Threated Bird Species in Agrarian Landscape	2009	LIFE +
LIFE00 NAT/LV/007134	Latvian Fund for Nature, Latvia	Beneficiary	NGO	LV	LV	Latvia	ENGURE - Implementation of management plan for Lake Engure Nature Park	2000	LIFE III
LIFE03 NAT/LV/000082	Latvian Fund for Nature, Latvia	Beneficiary	NGO	LV	LV	Latvia	N Gauja - Protection and management of the Northern Gauja Valley	2003	LIFE III
LIFE04 NAT/LV/000196	Latvian Fund for Nature, Latvia	Beneficiary	NGO	LV	LV	Latvia	MIRES - Implementation of mire habitat management plan for Latvia	2004	LIFE III
LIFE04 NAT/LV/000198	Latvian Fund for Nature, Latvia	Beneficiary	NGO	LV	LV	Latvia	Meadows - Restoration of Latvian floodplains for EU priority species and habitats	2004	LIFE III
LIFE06 NAT/LV/000110	Latvian Fund for Nature, Latvia	Partner	NGO	LV	LV	Latvia	ADAZI - Restoration of Biological Diversity in Military Training Area and Natura 2000 site "Adazi"	2006	LIFE III
LIFE08 NAT/LV/000449	Latvian Fund for Nature, Latvia	Partner	NGO	LV	LV	Latvia	Raised Bogs - Restoration of Raised Bog Habitats in the Especially Protected Nature Areas of Latvia	2008	LIFE +
LIFE09 NAT/LV/000237	Latvian Fund for Nature, Latvia	Beneficiary	NGO	LV	LV	Latvia	DVIETE - Restoration of Corncrake habitats in Dviete floodplain Natura 2000 site	2009	LIFE +
LIFE10 NAT/LV/000159	Latvian Fund for Nature, Latvia	Partner	NGO	LV	LV	Latvia	FOR-REST - Forest Habitat Restoration within the Gauja National Park	2010	LIFE +
LIFE10 NAT/LV/000160	Latvian Fund for Nature, Latvia	Partner	NGO	LV	LV	Latvia	HYDROPLAN - Restoring the hydrological regime of the Kemeri National Park	2010	LIFE +
LIFE12 NAT/LV/000118	Latvian Fund for Nature, Latvia	Beneficiary	NGO	LV	LV	Latvia	LIFE COASTLAKE - Restoration of Bittern habitats in two coastal lakes in Latvia	2012	LIFE +
LIFE13 NAT/LV/001078	Latvian Fund for Nature, Latvia	Beneficiary	NGO	LV	LV	Latvia	LIFE AQPOM - Conservation arrangements for Lesser Spotted Eagle in Latvia	2013	LIFE +
LIFE09 NAT/LV/000238	Latvian Fund for Nature, Latvia	Partner	NGO	LV	LV, EE, FI, SE	Latvia	MARMONI - Innovative approaches for marine biodiversity monitoring and assessment of conservation status of nature values in the Baltic Sea	2009	LIFE +
LIFE05 NAT/LV/000100	Latvian Institute for Aquatic Ecology (LIAE), Latvia	Partner	Research	LV	EE, LV, LT	Latvia	Baltic MPAs - Marine protected areas in the Eastern Baltic Sea	2005	LIFE III
LIFE09 NAT/LV/000238	Latvian Institute for Aquatic Ecology (LIAE), Latvia	Partner	Research	LV	LV, EE, FI, SE	Latvia	MARMONI - Innovative approaches for marine biodiversity monitoring and assessment of conservation status of nature values in the Baltic Sea	2009	LIFE +
LIFE05 NAT/LV/000100	Latvian Ornithological Society, Latvia	Partner	NGO	LV	EE, LV, LT	Latvia	Baltic MPAs - Marine protected areas in the Eastern Baltic Sea	2005	LIFE III
LIFE00 NAT/LV/007124	Latvian Ornithological Society, Latvia	Partner	NGO	LV	LV	Latvia	LV IBAs - Protection and management of two Important Bird Areas of Latvia	2000	LIFE III
LIFE04 NAT/LV/000198	Latvian Ornithological Society, Latvia	Partner	NGO	LV	LV	Latvia	Meadows - Restoration of Latvian floodplains for EU priority species and habitats	2004	LIFE III
LIFE12 NAT/LV/000509	Latvian Ornithological Society, Latvia	Partner	NGO	LV	LV	Latvia	LIFE Birds in Adazi - Improving of the conservation status of specially protected bird species in Natura 2000 site “Adazi”	2012	LIFE +
LIFE13 NAT/LV/001078	Latvian Ornithological Society, Latvia	Partner	NGO	LV	LV	Latvia	LIFE AQPOM - Conservation arrangements for Lesser Spotted Eagle in Latvia	2013	LIFE +
LIFE04 NAT/LV/000196	Latvian State Forestry Research Institute Silava, Latvia	Partner	Research	LV	LV	Latvia	MIRES - Implementation of mire habitat management plan for Latvia	2004	LIFE III
LIFE03 NAT/LV/000083	Lazdukalns Municipality, Latvia	Partner	Public Authority	LV	LV	Latvia	Lubana wetlands - Management of the Lubana Wetland Complex, Latvia	2003	LIFE III
LIFE02 NAT/LV/008498	Liepaja Regional Environmental Board, Latvia	Partner	Public Authority	LV	LV	Latvia	LV coastal habitats - Protection and management of coastal habitats in Latvia	2002	LIFE III
LIFE04 NAT/LV/000198	Litene Municipality, Latvia	Partner	Public Authority	LV	LV	Latvia	Meadows - Restoration of Latvian floodplains for EU priority species and habitats	2004	LIFE III
LIFE04 NAT/LV/000198	Livberze Municipality, Latvia	Partner	Public Authority	LV	LV	Latvia	Meadows - Restoration of Latvian floodplains for EU priority species and habitats	2004	LIFE III
LIFE03 NAT/LV/000083	Madona Regional Council, Latvia	Beneficiary	Public Authority	LV	LV	Latvia	Lubana wetlands - Management of the Lubana Wetland Complex, Latvia	2003	LIFE III
LIFE05 NAT/LV/000100	Marine and Inland Waters Administration (MIWA), Latvia	Partner	Public Authority	LV	EE, LV, LT	Latvia	Baltic MPAs - Marine protected areas in the Eastern Baltic Sea	2005	LIFE III
LIFE04 NAT/LV/000196	Marupe Municipality, Latvia	Partner	Public Authority	LV	LV	Latvia	MIRES - Implementation of mire habitat management plan for Latvia	2004	LIFE III
LIFE00 NAT/LV/007124	Ministry of Environment, Latvia	Beneficiary	Public Authority	LV	LV	Latvia	LV IBAs - Protection and management of two Important Bird Areas of Latvia	2000	LIFE III
LIFE13 NAT/LV/001078	MR(Association for Environmental Management Mednuriests), Latvia	Partner	NGO	LV	LV	Latvia	LIFE AQPOM - Conservation arrangements for Lesser Spotted Eagle in Latvia	2013	LIFE +
LIFE03 NAT/LV/000082	Municipality of Gaujiena, Latvia	Partner	Public Authority	LV	LV	Latvia	N Gauja - Protection and management of the Northern Gauja Valley	2003	LIFE III
LIFE12 NAT/LV/000509	Municipality of Seja District, Latvia	Partner	Public Authority	LV	LV	Latvia	LIFE Birds in Adazi - Improving of the conservation status of specially protected bird species in Natura 2000 site “Adazi”	2012	LIFE +
LIFE09 NAT/LV/000239	Municipality of the Daugavpils City, Latvia	Beneficiary	Public Authority	LV	LV	Latvia	Life-HerpetoLatvia - Conservation of rare reptiles and amphibians in Latvia	2009	LIFE +
LIFE03 NAT/LV/000082	Municipality of Vireši, Latvia	Partner	Public Authority	LV	LV	Latvia	N Gauja - Protection and management of the Northern Gauja Valley	2003	LIFE III
LIFE03 NAT/LV/000083	Nagli Municipality, Latvia	Partner	Public Authority	LV	LV	Latvia	Lubana wetlands - Management of the Lubana Wetland Complex, Latvia	2003	LIFE III
LIFE05 NAT/LV/000100	National Armed Forces, Latvia	Partner	Public Authority	LV	EE, LV, LT	Latvia	Baltic MPAs - Marine protected areas in the Eastern Baltic Sea	2005	LIFE III
LIFE06 NAT/LV/000110	National Armed Forces, Latvia	Partner	Public Authority	LV	LV	Latvia	ADAZI - Restoration of Biological Diversity in Military Training Area and Natura 2000 site "Adazi"	2006	LIFE III
LIFE12 NAT/LV/000509	National Armed Forces, Latvia	Partner	Public Authority	LV	LV	Latvia	LIFE Birds in Adazi - Improving of the conservation status of specially protected bird species in Natura 2000 site “Adazi”	2012	LIFE +
LIFE04 NAT/LV/000196	Nature Conservation Agency, Latvia	Partner	Public Authority	LV	LV	Latvia	MIRES - Implementation of mire habitat management plan for Latvia	2004	LIFE III
LIFE04 NAT/LV/000198	Nature Conservation Agency, Latvia	Partner	Public Authority	LV	LV	Latvia	Meadows - Restoration of Latvian floodplains for EU priority species and habitats	2004	LIFE III
LIFE06 NAT/LV/000110	Nature Conservation Agency, Latvia	Partner	Public Authority	LV	LV	Latvia	ADAZI - Restoration of Biological Diversity in Military Training Area and Natura 2000 site "Adazi"	2006	LIFE III
LIFE09 NAT/LV/000239	Nature Conservation Agency, Latvia	Partner	Public Authority	LV	LV	Latvia	Life-HerpetoLatvia - Conservation of rare reptiles and amphibians in Latvia	2009	LIFE +
LIFE09 NAT/LV/000240	Nature Conservation Agency, Latvia	Partner	Public Authority	LV	LV	Latvia	EREMITA MEADOWS - Management of Fennoscandian wooded meadows (6530*) and two priority beetle species : planning, public participation, innovation	2009	LIFE +
LIFE10 NAT/LV/000159	Nature Conservation Agency, Latvia	Beneficiary	Public Authority	LV	LV	Latvia	FOR-REST - Forest Habitat Restoration within the Gauja National Park	2010	LIFE +
LIFE10 NAT/LV/000160	Nature Conservation Agency, Latvia	Beneficiary	Public Authority	LV	LV	Latvia	HYDROPLAN - Restoring the hydrological regime of the Kemeri National Park	2010	LIFE +
LIFE11 NAT/LV/000371	Nature Conservation Agency, Latvia	Beneficiary	Public Authority	LV	LV	Latvia	NAT-PROGRAMME - National Conservation and Management Programme for Natura 2000 Sites in Latvia	2011	LIFE +
LIFE09 NAT/LV/000238	Nature Conservation Agency, Latvia	Partner	Public Authority	LV	LV, EE, FI, SE	Latvia	MARMONI - Innovative approaches for marine biodiversity monitoring and assessment of conservation status of nature values in the Baltic Sea	2009	LIFE +
LIFE02 NAT/LV/008498	North Vidzeme Biosphere Reserve, Latvia	Partner	Park-Reserve authority	LV	LV	Latvia	LV coastal habitats - Protection and management of coastal habitats in Latvia	2002	LIFE III
LIFE04 NAT/LV/000198	North Vidzeme Biosphere Reserve, Latvia	Partner	Park-Reserve authority	LV	LV	Latvia	Meadows - Restoration of Latvian floodplains for EU priority species and habitats	2004	LIFE III
LIFE04 NAT/LV/000196	Olaine Museum of History and Art, Latvia	Partner	Research	LV	LV	Latvia	MIRES - Implementation of mire habitat management plan for Latvia	2004	LIFE III
LIFE03 NAT/LV/000083	Osupe Municipality, Latvia	Partner	Public Authority	LV	LV	Latvia	Lubana wetlands - Management of the Lubana Wetland Complex, Latvia	2003	LIFE III
LIFE12 NAT/LV/000118	Pasaules Dabas fonds, Latvia	Partner	NGO	LV	LV	Latvia	LIFE COASTLAKE - Restoration of Bittern habitats in two coastal lakes in Latvia	2012	LIFE +
LIFE05 NAT/LV/000100	PO Socially Oriented Project Agency (SOPA), Latvia	Partner	Enterprise	LV	EE, LV, LT	Latvia	Baltic MPAs - Marine protected areas in the Eastern Baltic Sea	2005	LIFE III
LIFE04 NAT/LV/000196	Pope Municipality, Latvia	Partner	Public Authority	LV	LV	Latvia	MIRES - Implementation of mire habitat management plan for Latvia	2004	LIFE III
LIFE04 NAT/LV/000196	Puze Municipality, Latvia	Partner	Public Authority	LV	LV	Latvia	MIRES - Implementation of mire habitat management plan for Latvia	2004	LIFE III
LIFE03 NAT/LV/000083	Rezekne Regional Council, Latvia	Partner	Public Authority	LV	LV	Latvia	Lubana wetlands - Management of the Lubana Wetland Complex, Latvia	2003	LIFE III
LIFE04 NAT/LV/000199	Rēzekne Regional Environmental Board, Latvia	Partner	Public Authority	LV	LV	Latvia	PHS in NPR - Protection of habitats and species in Nature Park "Razna"	2004	LIFE III
LIFE13 NAT/LV/000578	RIDemo(RIDemo), Latvia	Partner	Enterprise	LV	LV	Latvia	LIFE_Wetlands - Conservation and Management of Priority Wetland Habitats in Latvia	2013	LIFE +
LIFE04 NAT/LV/000196	Riga Forest Agency, Latvia	Partner	Public Authority	LV	LV	Latvia	MIRES - Implementation of mire habitat management plan for Latvia	2004	LIFE III
LIFE03 NAT/LV/000083	Rugaji Municipality, Latvia	Partner	Public Authority	LV	LV	Latvia	Lubana wetlands - Management of the Lubana Wetland Complex, Latvia	2003	LIFE III
LIFE04 NAT/LV/000198	Rugaji Municipality, Latvia	Partner	Public Authority	LV	LV	Latvia	Meadows - Restoration of Latvian floodplains for EU priority species and habitats	2004	LIFE III
LIFE04 NAT/LV/000198	Seda City Council, Latvia	Partner	Public Authority	LV	LV	Latvia	Meadows - Restoration of Latvian floodplains for EU priority species and habitats	2004	LIFE III
LIFE04 NAT/LV/000198	Seli Municipality, Latvia	Partner	Public Authority	LV	LV	Latvia	Meadows - Restoration of Latvian floodplains for EU priority species and habitats	2004	LIFE III
LIFE05 NAT/LV/000100	SIA Vides Filmu Studija /Wildlife & Environmental Film Productions / (VFS), Latvia	Partner	Enterprise	LV	EE, LV, LT	Latvia	Baltic MPAs - Marine protected areas in the Eastern Baltic Sea	2005	LIFE III
LIFE03 NAT/LV/000081	SIA Vides Filmu Studija /Wildlife & Environmental Film Productions / (VFS), Latvia	Partner	Enterprise	LV	LV	Latvia	Lake Pape - Lake Pape - conservation, preservation and evolution	2003	LIFE III
LIFE09 NAT/LV/000240	Southern Latgale NGO Support Centre, Latvia	Partner	NGO	LV	LV	Latvia	EREMITA MEADOWS - Management of Fennoscandian wooded meadows (6530*) and two priority beetle species : planning, public participation, innovation	2009	LIFE +
LIFE03 NAT/LV/000081	Spilas Ltd., Latvia	Partner	Enterprise	LV	LV	Latvia	Lake Pape - Lake Pape - conservation, preservation and evolution	2003	LIFE III
LIFE13 NAT/LV/001078	ST(Public Limited Company Sadales tikls), Latvia	Partner	Enterprise	LV	LV	Latvia	LIFE AQPOM - Conservation arrangements for Lesser Spotted Eagle in Latvia	2013	LIFE +
LIFE12 NAT/LV/000509	State Centre for Defence Military Objects and Procurement, Latvia	Beneficiary	Public Authority	LV	LV	Latvia	LIFE Birds in Adazi - Improving of the conservation status of specially protected bird species in Natura 2000 site “Adazi”	2012	LIFE +
LIFE03 NAT/LV/000081	State Joint Stock Company “Latvian State Forests”, Latvia	Partner	Enterprise	LV	LV	Latvia	Lake Pape - Lake Pape - conservation, preservation and evolution	2003	LIFE III
LIFE03 NAT/LV/000082	State Joint Stock Company “Latvian State Forests”, Latvia	Partner	Enterprise	LV	LV	Latvia	N Gauja - Protection and management of the Northern Gauja Valley	2003	LIFE III
LIFE04 NAT/LV/000196	State Joint Stock Company “Latvian State Forests”, Latvia	Partner	Enterprise	LV	LV	Latvia	MIRES - Implementation of mire habitat management plan for Latvia	2004	LIFE III
LIFE06 NAT/LV/000196	State Joint Stock Company “Latvian State Forests”, Latvia	Partner	Enterprise	LV	LV	Latvia	IHM-VESTIENA - The improvement of habitats management in Natura 2000 site - Vestiena	2006	LIFE III
LIFE12 NAT/LV/000509	State Joint Stock Company “Latvian State Forests”, Latvia	Partner	Enterprise	LV	LV	Latvia	LIFE Birds in Adazi - Improving of the conservation status of specially protected bird species in Natura 2000 site “Adazi”	2012	LIFE +
LIFE04 NAT/LV/000196	Stock Company Olaines kudra, Latvia	Partner	Enterprise	LV	LV	Latvia	MIRES - Implementation of mire habitat management plan for Latvia	2004	LIFE III
LIFE04 NAT/LV/000198	Stradu Municipality, Latvia	Partner	Public Authority	LV	LV	Latvia	Meadows - Restoration of Latvian floodplains for EU priority species and habitats	2004	LIFE III
LIFE00 NAT/LV/007127	Teici Nature Reserve, Latvia	Beneficiary	Park-Reserve authority	LV	LV	Latvia	Teici - Measures to ensure the nature conservation management of Teici Area	2000	LIFE III
LIFE03 NAT/LV/000083	Teici Nature Reserve, Latvia	Partner	Park-Reserve authority	LV	LV	Latvia	Lubana wetlands - Management of the Lubana Wetland Complex, Latvia	2003	LIFE III
LIFE02 NAT/LV/008498	University of Latvia, Latvia	Beneficiary	Research	LV	LV	Latvia	LV coastal habitats - Protection and management of coastal habitats in Latvia	2002	LIFE III
LIFE04 NAT/LV/000196	University of Latvia, Latvia	Partner	Research	LV	LV	Latvia	MIRES - Implementation of mire habitat management plan for Latvia	2004	LIFE III
LIFE08 NAT/LV/000449	University of Latvia, Latvia	Beneficiary	Research	LV	LV	Latvia	Raised Bogs - Restoration of Raised Bog Habitats in the Especially Protected Nature Areas of Latvia	2008	LIFE +
LIFE13 NAT/LV/000578	University of Latvia, Latvia	Beneficiary	Research	LV	LV	Latvia	LIFE_Wetlands - Conservation and Management of Priority Wetland Habitats in Latvia	2013	LIFE +
LIFE04 NAT/LV/000196	Usma Municipality, Latvia	Partner	Public Authority	LV	LV	Latvia	MIRES - Implementation of mire habitat management plan for Latvia	2004	LIFE III
LIFE04 NAT/LV/000198	Valka Municipality, Latvia	Partner	Public Authority	LV	LV	Latvia	Meadows - Restoration of Latvian floodplains for EU priority species and habitats	2004	LIFE III
LIFE04 NAT/LV/000196	Ventspils Regional Environmental Board, Latvia	Partner	Public Authority	LV	LV	Latvia	MIRES - Implementation of mire habitat management plan for Latvia	2004	LIFE III
LIFE06 NAT/LV/000196	Vestienas Rural Municipality, Latvia	Partner	Public Authority	LV	LV	Latvia	IHM-VESTIENA - The improvement of habitats management in Natura 2000 site - Vestiena	2006	LIFE III
LIFE03 NAT/LV/000082	Vides Filmu Studija, Latvia	Partner	NGO	LV	LV	Latvia	N Gauja - Protection and management of the Northern Gauja Valley	2003	LIFE III
LIFE03 NAT/LV/000082	Vidzeme Development Agency, Latvia	Partner	Public Authority	LV	LV	Latvia	N Gauja - Protection and management of the Northern Gauja Valley	2003	LIFE III
LIFE04 NAT/LV/000196	Vietalva Municipality, Latvia	Partner	Public Authority	LV	LV	Latvia	MIRES - Implementation of mire habitat management plan for Latvia	2004	LIFE III
LIFE04 NAT/LV/000198	Vilpuka Municipality, Latvia	Partner	Public Authority	LV	LV	Latvia	Meadows - Restoration of Latvian floodplains for EU priority species and habitats	2004	LIFE III
LIFE02 NAT/LV/008496	WWF, Latvia	Partner	NGO	LV	LV	Latvia	Kemeri - Conservation of wetlands in Kemeri National Park	2002	LIFE III
LIFE03 NAT/LV/000081	WWF, Latvia	Beneficiary	NGO	LV	LV	Latvia	Lake Pape - Lake Pape - conservation, preservation and evolution	2003	LIFE III
LIFE03 NAT/LV/000082	Zaubes kooperatīvs, Latvia	Partner	Enterprise	LV	LV	Latvia	N Gauja - Protection and management of the Northern Gauja Valley	2003	LIFE III
LIFE09 NAT/LT/000233	Baltic Environmental Forum Lithuania (BEF Lithuania), Lithuania	Beneficiary	NGO	LT	LV, LT	Lithuania	Baltic Aquatic Warbler - Securing Sustainable Farming to Ensure Conservation of Globally Threated Bird Species in Agrarian Landscape	2009	LIFE +
LIFE05 NAT/LV/000100	Baltic Environmental Forum Lithuania (BEF Lithuania), Lithuania	Partner	NGO	LV	EE, LV, LT	Lithuania	Baltic MPAs - Marine protected areas in the Eastern Baltic Sea	2005	LIFE III
LIFE05 NAT/LV/000100	Centre of Marine Research (CMR), Lithuania	Partner	Public Authority	LV	EE, LV, LT	Lithuania	Baltic MPAs - Marine protected areas in the Eastern Baltic Sea	2005	LIFE III
LIFE09 NAT/LT/000233	JSC Goldengrass, Lithuania	Partner	Enterprise	LT	LV, LT	Lithuania	Baltic Aquatic Warbler - Securing Sustainable Farming to Ensure Conservation of Globally Threated Bird Species in Agrarian Landscape	2009	LIFE +
LIFE05 NAT/LV/000100	Klaipėda University, Lithuania	Partner	Research	LV	EE, LV, LT	Lithuania	Baltic MPAs - Marine protected areas in the Eastern Baltic Sea	2005	LIFE III
[truncated: 655 more rows]

## Sheet: Database_4
Database 4
[truncated: 1,081 more rows]
