# Supplementary material for: Collaboration Networks in Applied Conservation Projects across Europe
Source: PLoS One. 2016 Oct 10;11(10):e0164503. doi: 10.1371/journal.pone.0164503 (PMC5056702; doi:10.1371/journal.pone.0164503)
Supplement: S2 Dataset — (XLSX) [file pone.0164503.s002.xlsx]

## Sheet: UK
Structural and within – node ERGMs for UK LIFE Nature partnership network
structural effects	UK	120*46					RA	UK	120*46						TSOA1		UK	120*46
effects	estimates	stderr	t-ratio	sig 0.05			effects	estimates	stderr	t-ratio	sig 0.05				effects	estimates	stderr	t-ratio	sig 0.05
Sa2-Star	3.05851	0.606	-0.063	*			Sa2-Star	3.00648	0.61	0.068	*				Sa2-Star	3.2271	0.62	-0.086	*
Sp2-Star	3.18685	0.736	-0.057	*			Sp2-Star	3.14076	0.746	0.023	*				Sp2-Star	3.41627	0.779	-0.072	*
Sa3-Star	-0.10131	0.018	-0.064	*			Sa3-Star	-0.101687	0.017	0.09	*				Sa3-Star	-0.10206	0.018	-0.081	*
Sp3-Star	-0.018618	0.009	-0.064	*			Sp3-Star	-0.018892	0.01	0.05					Sp3-Star	-0.022094	0.009	-0.086	*
L3	-0.027925	0.004	-0.039	*			L3	-0.027619	0.004	-0.098	*				L3	-0.029802	0.004	0.004	*
C4	-1.1906	0.405	-0.092	*			C4	-1.16126	0.416	0.032	*				C4	-1.27239	0.426	-0.103	*
Ksa	-3.96229	0.517	-0.065	*			Ksa	-4.05303	0.503	0.036	*				Ksa	-4.00577	0.54	-0.069	*
Kca	-1.59259	0.583	-0.056	*			Kca	-1.54437	0.582	0.075	*				Kca	-1.74389	0.578	-0.079	*
Kcp	-2.88047	0.74	-0.045	*			Kcp	-2.83333	0.75	0.021	*				Kcp	-2.90946	0.788	-0.063	*
							PA_rA	-1.27309	0.2	0	*				PA_tsoA1	-0.091285	0.056	-0.043
GOF							Park_rA	-2.21841	0.57	0	*				Park_tsoA1	-0.127285	0.081	-0.026
effects	observed	mean	stddev	t-ratio			NGO_rA	-1.34254	0.202	0	*				NGO_tsoA1	-0.121485	0.044	-0.07	*
Sa2-stars	519	521.091	68.269	-0.031			CC_rA	-2.00869	0.386	0	*				CC_tsoA1	-0.12721	0.051	0.015	*
Sp2-stars	652	656.437	98.573	-0.045			SME_rA	-1.41167	0.31	0	*				SME_tsoA1	-0.048719	0.037	0.097
Sa3-stars	2134	2146.14	407.085	-0.03
Sp3-stars	1727	1777.23	938.83	-0.054			GOF								GOF
L3	4521	4535.02	485.092	-0.029			effects	observed	mean	stddev	t-ratio				effects	observed	mean	stddev	t-ratio
C4	128	131.673	44.027	-0.083			Sa2-stars	519	516.467	70.99	0.036				Sa2-stars	519	517.778	71.536	0.017
ECA	2465	2602.95	745.402	-0.185			Sp2-stars	652	653.202	94.569	-0.013				Sp2-stars	652	660.136	108.156	-0.075
ECP	1087	1520.89	2071.96	-0.209			Sa3-stars	2134	2107.53	417.415	0.063				Sa3-stars	2134	2129.39	419.566	0.011
Ksa	160.821	161.104	9.779	-0.029			Sp3-stars	1727	1722.27	841.456	0.006				Sp3-stars	1727	1805.64	1082.1	-0.073
Ksp	274.603	275.039	5.26	-0.083			L3	4521	4567.02	483.724	-0.095				L3	4521	4503.59	505.626	0.034
Kca	462.188	463.633	60.763	-0.024			C4	128	128.633	37.736	-0.017				C4	128	131.208	46.826	-0.069
Kcp	605.344	608.218	86.375	-0.033			ECA	2465	2574.46	745.005	-0.147				ECA	2465	2567.65	778.755	-0.132
Kca2	479.642	481.604	63.468	-0.031			ECP	1087	1404.05	1686.56	-0.188				ECP	1087	1576.89	2323.91	-0.211
Kcp2	617.638	621.27	90.524	-0.04			Ksa	160.821	161.05	9.906	-0.023				Ksa	160.821	160.501	10.252	0.031
AECA	471	414.498	106.18	0.528			Ksp	274.603	275.439	5.826	-0.144				Ksp	274.603	275.467	5.515	-0.157
AECP	449	443.767	169.673	0.033			Kca	462.188	459.32	63.203	0.045				Kca	462.188	460.724	63.182	0.023
Std_Dev_degree_dist_A	2.685	2.683	0.215	0.01			Kcp	605.344	606.255	86.43	-0.011				Kcp	605.344	611.929	94.321	-0.07
Skew_degree_dist_A	4.632	4.638	0.407	-0.014			Kca2	479.642	477.246	65.918	0.036				Kca2	479.642	478.575	66.109	0.016
Std_Dev_degree_dist_P	3.316	3.294	0.579	0.037			Kcp2	617.638	618.91	89.369	-0.014				Kcp2	617.638	625.011	99.053	-0.074
Skew_degree_dist_P	1.552	1.288	0.601	0.44			AECA	471	414.075	105.993	0.533				AECA	471	410.007	110.027	0.551
Global_Clustering	0.113	0.117	0.041	-0.08			AECP	449	435.353	142.833	0.098				AECP	449	442.131	179.72	0.04
Mahalanobis distance =6.578464 (43.276192)							PA_rA	110	109.504	13.297	0.037				PA_tsoA1	494	500.483	92.987	-0.07
							Park_rA	6	6	1.515	0				Park_tsoA1	40	39.574	14.354	0.03
							NGO_rA	74	74.788	12.951	-0.061				NGO_tsoA1	317	318.263	55.206	-0.023
							CC_rA	17	16.981	2.661	0.007				CC_tsoA1	108	107.15	24.579	0.035
							SME_rA	9	8.727	3.891	0.07				SME_tsoA1	78	78.795	36.405	-0.022
							Std_Dev_degree_dist_A	2.685	2.668	0.227	0.077				Std_Dev_degree_dist_A	2.685	2.672	0.225	0.059
							Skew_degree_dist_A	4.632	4.619	0.395	0.034				Skew_degree_dist_A	4.632	4.661	0.44	-0.066
							Std_Dev_degree_dist_P	3.316	3.275	0.566	0.072				Std_Dev_degree_dist_P	3.316	3.312	0.616	0.006
							Skew_degree_dist_P	1.552	1.22	0.561	0.593				Skew_degree_dist_P	1.552	1.245	0.611	0.504
							Global_Clustering	0.113	0.113	0.034	0.013				Global_Clustering	0.113	0.117	0.043	-0.081
							Mahalanobis distance =6.662008 (44.382345)								Mahalanobis distance =6.822076 (46.540723)

## Sheet: NL
Structural and within – node ERGMs for NL LIFE Nature partnership network
structural	NL	54*40						TSOA2	NL	54*40
effects	estimates	stderr	t-ratio	sig 0.05				effects	estimates	stderr	t-ratio	sig 0.05
Sa2-Star	0.491472	0.06	-0.03	*				Sa2-Star	0.472139	0.055	-0.063	*
Sp2-Star	0.403466	0.102	0.033	*				Sp2-Star	0.323584	0.113	0.08	*
Sa3-Star	-0.018916	0.005	-0.054	*				Sa3-Star	-0.017027	0.004	-0.035	*
Sp3-Star	-0.021768	0.016	0.011					Sp3-Star	-0.022608	0.017	0.024
L3	-0.032107	0.008	0.006	*				L3	-0.036075	0.008	-0.102	*
								PA_tsoA2	0.172611	0.08	-0.005	*
GOF								NGO_tsoA2	0.226935	0.113	0.089	*
effects	observed	mean	stddev	t-ratio				CC_tsoA2	0.635416	0.122	-0.073	*
Sa2-stars	361	359.689	88.837	0.015
Sp2-stars	165	169.379	41.838	-0.105				GOF
Sa3-stars	2141	2166.4	968.152	-0.026				effects	observed	mean	stddev	t-ratio
Sp3-stars	303	332.12	274.059	-0.106				Sa2-stars	361	369.672	130.607	-0.066
L3	1236	1225.18	225.126	0.048				Sp2-stars	165	162.196	39.764	0.071
C4	34	24.997	17.112	0.526				Sa3-stars	2141	2189.47	1230.32	-0.039
ECA	1024	550.076	705.145	0.672				Sp3-stars	303	286.301	234.215	0.071
ECP	102	112.431	65.874	-0.158				L3	1236	1279.41	376.525	-0.115
Ksa	80.25	97.145	7.356	-2.297				C4	34	39.419	36.7	-0.148
Ksp	87.501	90.284	4.793	-0.581				ECA	1024	1050.63	1461.03	-0.018
Kca	344.5	347.506	84.631	-0.036				ECP	102	149.577	105.124	-0.453
Kcp	155.992	159.825	42.632	-0.09				Ksa	80.25	99.297	12.728	-1.496
Kca2	349.889	351.5	85.957	-0.019				Ksp	87.501	89.736	5.64	-0.396
Kcp2	157.883	162.576	42.493	-0.11				Kca	344.5	350.666	118.752	-0.052
AECA	125	81.239	68.817	0.643				Kcp	155.992	149.975	42.834	0.14
AECP	61	54.182	27.362	0.258				Kca2	349.889	356.852	122.49	-0.057
Std_Dev_degree_dist_A	3.427	3.382	0.506	0.088				Kcp2	157.883	153.093	42.304	0.113
Skew_degree_dist_A	5.155	4.894	0.987	0.264				AECA	125	138.982	148.57	-0.091
Std_Dev_degree_dist_P	2.097	2.099	0.46	-0.004				AECP	61	81.153	66.051	-0.301
Skew_degree_dist_P	2.525	1.946	1.018	0.568				PA_tsoA2	29	26.481	17.828	0.141
Global_Clustering	0.11	0.077	0.037	0.887				Park_tsoA2	0	0.041	0.198	-0.207
Mahalanobis distance =8.049133 (64.788539)								NGO_tsoA2	18	17.244	15.085	0.05
								CC_tsoA2	21	22.272	14.77	-0.086
								SME_tsoA2	0	0.033	0.184	-0.179
								Std_Dev_degree_dist_A	3.427	3.39	0.756	0.048
								Skew_degree_dist_A	5.155	4.452	1.325	0.531
								Std_Dev_degree_dist_P	2.097	2.012	0.461	0.186
								Skew_degree_dist_P	2.525	1.738	0.996	0.79
								Global_Clustering	0.11	0.108	0.065	0.033
								Mahalanobis distance =7.116006 (50.637539)

## Sheet: PT
Structural and within – node ERGMs for PT LIFE Nature partnership network
structural	PT	156*63						RA		156*63								TSOA1		156*63								TSOA2		156*63
effects	estimates	stderr	t-ratio	sig 0.05				effects	estimates	stderr	t-ratio	sig 0.05						effects	estimates	stderr	t-ratio	sig 0.05						effects	estimates	stderr	t-ratio	sig 0.05
Sa2-Star	12.0024	1.933	-0.018	*				Sa2-Star	12.1422	1.849	0.015	*						Sa2-Star	12.2927	2.048	0.036	*						Sa2-Star	12.1517	2.045	-0.058	*
Sp2-Star	5.97211	1.517	0.032	*				Sp2-Star	6.03793	1.436	-0.075	*						Sp2-Star	6.21053	1.456	-0.029	*						Sp2-Star	5.88696	1.516	-0.048	*
Sa3-Star	-0.307544	0.051	0	*				Sa3-Star	-0.302272	0.051	0.018	*						Sa3-Star	-0.304833	0.051	0.045	*						Sa3-Star	-0.307637	0.054	-0.058	*
Sp3-Star	-0.046423	0.012	0.027	*				Sp3-Star	-0.046713	0.012	-0.064	*						Sp3-Star	-0.048886	0.012	-0.011	*						Sp3-Star	-0.049852	0.012	-0.045	*
L3	-0.028834	0.005	-0.026	*				L3	-0.028921	0.005	0.017	*						L3	-0.029299	0.005	-0.067	*						L3	-0.029247	0.005	-0.063	*
C4	-5.51923	1.085	-0.038	*				C4	-5.61913	1.018	-0.037	*						C4	-5.65451	1.171	-0.047	*						C4	-5.59552	1.151	-0.083	*
Ksa	-6.24607	0.712	-0.045	*				Ksa	-6.31217	0.752	0.017	*						Ksa	-6.22809	0.73	0.011	*						Ksa	-6.27211	0.754	-0.049	*
Ksp	-1.51621	0.477	0.03	*				Ksp	-1.52789	0.472	-0.075	*						Ksp	-1.54571	0.44	-0.068	*						Ksp	-1.55069	0.456	-0.056	*
Kca	-9.25527	1.943	-0.014	*				Kca	-9.44027	1.866	0.021	*						Kca	-9.55937	2.069	0.045	*						Kca	-9.39764	2.049	-0.052	*
Kcp	-5.33518	1.513	0.034	*				Kcp	-5.3977	1.427	-0.072	*						Kcp	-5.28005	1.454	-0.026	*						Kcp	-5.25233	1.512	-0.043	*
								PA_rA	1.06943	0.251	0	*						PA_tsoA1	-0.189575	0.037	0.033	*						PA_tsoA2	-0.005542	0.102	-0.035
GOF								Park_rA	1.65955	0.172	0	*						Park_tsoA1	-0.094953	0.037	-0.028	*						Park_tsoA2	0.028401	0.539	0.096
effects	observed	mean	stddev	t-ratio				NGO_rA	1.53351	0.158	0	*						NGO_tsoA1	-0.174003	0.041	-0.09	*						NGO_tsoA2	0.105306	0.04	-0.073	*
Sa2-stars	264	268.144	50.847	-0.081				CC_rA	1.52429	0.166	0	*						CC_tsoA1	-0.151262	0.037	0.026	*						CC_tsoA2	0.185608	0.06	0.105	*
Sp2-stars	801	800.11	80.41	0.011				SME_rA	0.642264	0.454	0							SME_tsoA1	-0.113668	0.039	-0.071	*						SME_tsoA2	0.366209	0.037	-0.074	*
Sa3-stars	691	707.054	211.039	-0.076
Sp3-stars	2937	2929.49	597.03	0.013				GOF										GOF										GOF
L3	2212	2222.56	326.527	-0.032				effects	observed	mean	stddev	t-ratio						effects	observed	mean	stddev	t-ratio						effects	observed	mean	stddev	t-ratio
C4	39	39.61	11.021	-0.055				Sa2-stars	264	266.94	48.302	-0.061						Sa2-stars	264	262.161	50.41	0.036						Sa2-stars	264	270.994	51.905	-0.135
ECA	490	537.009	246.289	-0.191				Sp2-stars	801	799.72	80.486	0.016						Sp2-stars	801	800.937	78.67	0.001						Sp2-stars	801	798.373	79.349	0.033
ECP	269	395.893	124.139	-1.022				Sa3-stars	691	700.572	201.559	-0.047						Sa3-stars	691	685.508	209.831	0.026						Sa3-stars	691	717.717	215.181	-0.124
Ksa	112.907	113.648	9.199	-0.08				Sp3-stars	2937	2925.32	588.319	0.02						Sp3-stars	2937	2930.14	580.948	0.012						Sp3-stars	2937	2917.84	577.308	0.033
Ksp	272.713	272.769	6.401	-0.009				L3	2212	2239.49	338.683	-0.081						L3	2212	2191.64	349.363	0.058						L3	2212	2254.26	354.145	-0.119
Kca	245	248.846	46.905	-0.082				C4	39	40.055	10.798	-0.098						C4	39	38.336	10.67	0.062						C4	39	40.803	13.254	-0.136
Kcp	784.5	783.376	81.546	0.014				ECA	490	540.611	233.027	-0.217						ECA	490	509.97	232.589	-0.086						ECA	490	563.222	284.717	-0.257
Kca2	251.222	255.167	48.199	-0.082				ECP	269	405.016	130.153	-1.045						ECP	269	393.358	134.675	-0.923						ECP	269	405.784	132.537	-1.032
Kcp2	789.37	788.338	81.289	0.013				Ksa	112.907	113.534	8.849	-0.071						Ksa	112.907	112.533	9.18	0.041						Ksa	112.907	114.156	9.562	-0.131
AECA	130	121.195	49.525	0.187				Ksp	272.713	272.774	6.586	-0.009						Ksp	272.713	272.825	6.548	-0.017						Ksp	272.713	272.618	6.558	0.015
AECP	105	119.324	33.003	-0.446				Kca	245	247.425	44.6	-0.054						Kca	245	243.478	46.818	0.033						Kca	245	251.105	47.183	-0.129
Std_Dev_degree_dist_A	1.639	1.642	0.203	-0.018				Kcp	784.5	782.81	81.447	0.021						Kcp	784.5	784.678	79.741	-0.002						Kcp	784.5	781.284	80.882	0.04
Skew_degree_dist_A	5.255	5.202	0.441	0.12				Kca2	251.222	253.817	45.813	-0.057						Kca2	251.222	249.598	47.998	0.034						Kca2	251.222	257.621	48.712	-0.131
Std_Dev_degree_dist_P	3.969	3.952	0.323	0.052				Kcp2	789.37	787.823	81.228	0.019						Kcp2	789.37	789.516	79.491	-0.002						Kcp2	789.37	786.319	80.522	0.038
Skew_degree_dist_P	2.215	2.186	0.233	0.127				AECA	130	122.655	47.576	0.164						AECA	130	115.52	47.001	0.318						AECA	130	126.9	58.458	0.061
Global_Clustering	0.071	0.071	0.017	-0.038				AECP	105	121.041	32.988	-0.498						AECP	105	115.398	33.08	-0.326						AECP	105	122.857	40.371	-0.452
Mahalanobis distance =6.526215 (42.591485)								PA_rA	51	51.024	3.721	-0.006						PA_tsoA1	308	308.655	53.805	-0.012						PA_tsoA2	39	39.327	11.755	-0.028
								Park_rA	28	27.765	9.1	0.026						Park_tsoA1	147	150.64	40.267	-0.09						Park_tsoA2	3	2.934	2.247	0.029
								NGO_rA	88	86.745	9.865	0.127						NGO_tsoA1	470	469.045	68.654	0.014						NGO_tsoA2	121	118.13	32.155	0.089
								CC_rA	46	47.71	8.748	-0.195						CC_tsoA1	258	255.652	48.228	0.049						CC_tsoA2	44	43.643	21.256	0.017
								SME_rA	17	16.756	1.877	0.13						SME_tsoA1	172	171.62	39.249	0.01						SME_tsoA2	40	42.345	29.006	-0.081
								Std_Dev_degree_dist_A	1.639	1.639	0.193	-0.001						Std_Dev_degree_dist_A	1.639	1.619	0.205	0.098						Std_Dev_degree_dist_A	1.639	1.654	0.202	-0.074
								Skew_degree_dist_A	5.255	5.19	0.453	0.143						Skew_degree_dist_A	5.255	5.258	0.47	-0.006						Skew_degree_dist_A	5.255	5.186	0.466	0.149
								Std_Dev_degree_dist_P	3.969	3.95	0.324	0.057						Std_Dev_degree_dist_P	3.969	3.956	0.315	0.041						Std_Dev_degree_dist_P	3.969	3.945	0.32	0.073
								Skew_degree_dist_P	2.215	2.186	0.246	0.118						Skew_degree_dist_P	2.215	2.181	0.247	0.14						Skew_degree_dist_P	2.215	2.191	0.238	0.103
								Global_Clustering	0.071	0.071	0.016	-0.056						Global_Clustering	0.071	0.07	0.015	0.052						Global_Clustering	0.071	0.072	0.018	-0.072
								Mahalanobis distance =6.682570 (44.656743)										Mahalanobis distance =6.561561 (43.054086)										Mahalanobis distance =6.374018 (40.628100)

## Sheet: GR
Structural and within – node ERGMs for GR LIFE Nature partnership network
structural		GR	124*57					RA	GR	124*57						TSOA1	GR	124*57						TSOA2	GR	124*57
effects	estimates	stderr	t-ratio	signif				effects	estimates	stderr	t-ratio	sig 0.05				effects	estimates	stderr	t-ratio	sig 0.05				effects	estimates	stderr	t-ratio	sig 0.05
Sa2-Star	2.64765	0.412	0.006	*				Sa2-Star	6.00045	1.324	-0.051	*				Sa2-Star	6.2474	1.38	0.06	*				Sa2-Star	6.51548	1.563	-0.04	*
Sp2-Star	8.96145	1.034	0.024	*				Sp2-Star	0.018855	0.228	-0.062					Sp2-Star	0.293943	0.281	-0.094					Sp2-Star	0.091977	0.228	0.027
Sa3-Star	-0.297741	0.07	-0.001	*				Sa3-Star	-0.299593	0.071	-0.056	*				Sa3-Star	-0.311929	0.07	0.039	*				Sa3-Star	-0.311713	0.073	-0.038	*
Sp3-Star	-0.091464	0.058	0.019					Sp3-Star	0.001048	0.061	-0.054					Sp3-Star	-0.016221	0.059	-0.088					Sp3-Star	-0.020687	0.062	0.038
L3	-0.048872	0.016	0.045	*				L3	-0.036862	0.015	-0.069	*				L3	-0.045148	0.016	0.011	*				L3	-0.046204	0.017	-0.03	*
C4	-3.52492	0.62	0.053	*				C4	-0.026955	0.586	-0.024					C4	-0.097878	0.585	-0.074					C4	-0.184881	0.721	-0.025
ECA	-0.101354	0.053	0.086					ECA	-0.169392	0.055	-0.01	*				ECA	-0.166906	0.055	-0.007	*				ECA	-0.165226	0.059	-0.064	*
Ksa	-5.33201	0.78	0.011	*				Ksa	-5.68599	0.818	-0.04	*				Ksa	-5.60231	0.782	0.066	*				Ksa	-5.60065	0.839	-0.026	*
Kcp	-8.65117	1.007	0.007	*				Kca	-3.36223	1.186	-0.046	*				Kca	-3.4845	1.257	0.067	*				Kca	-3.74868	1.432	-0.031	*
AECA	0.390097	0.153	0.07	*				AECA	0.211612	0.184	-0.017					AECA	0.204007	0.18	-0.057					AECA	0.193273	0.198	-0.032
								PA_rA	0.920996	0.25	0	*				PA_tsoA1	-0.233736	0.112	-0.077	*				PA_tsoA2	-0.15867	0.143	0.062
GOF								Park_rA	0.087817	0.59	0					Park_tsoA1	-0.126738	0.125	-0.048					NGO_tsoA2	0.263003	0.088	-0.001	*
effects	observed	mean	stddev	t-ratio				NGO_rA	1.60561	0.234	0	*				NGO_tsoA1	-0.022528	0.109	0.01					CC_tsoA2	0.14014	0.219	0.025
Sa2-stars	219	219.013	28.3	0				CC_rA	1.51929	0.237	0	*				CC_tsoA1	-0.045844	0.098	-0.05
Sp2-stars	338	338.413	17.608	-0.023				SME_rA	0.736255	0.457	0					SME_tsoA1	-0.178875	0.124	0.016					GOF
Sa3-stars	423	423.471	116.331	-0.004																				effects	observed	mean	stddev	t-ratio
Sp3-stars	367	368.667	63.22	-0.026				GOF								GOF								Sa2-stars	219	219.125	28.811	-0.004
L3	1315	1311.01	152.516	0.026				effects	observed	mean	stddev	t-ratio				effects	observed	mean	stddev	t-ratio				Sp2-stars	338	337.869	20.164	0.006
C4	23	22.775	13.339	0.017				Sa2-stars	219	220.569	26.645	-0.059				Sa2-stars	219	218.517	27.677	0.017				Sa3-stars	423	423.231	118.742	-0.002
ECA	147	144.749	72.545	0.031				Sp2-stars	338	339.147	17.247	-0.067				Sp2-stars	338	339.024	18.637	-0.055				Sp3-stars	367	365.89	75.385	0.015
ECP	122	149.495	138.254	-0.199				Sa3-stars	423	430.244	112.191	-0.065				Sa3-stars	423	421.593	114.749	0.012				L3	1315	1318.09	153.222	-0.02
Ksa	113.094	113.121	5.754	-0.005				Sp3-stars	367	369.762	60.935	-0.045				Sp3-stars	367	369.919	68.992	-0.042				C4	23	23.585	15.593	-0.038
Ksp	209.016	209.571	3.391	-0.164				L3	1315	1326.59	142.609	-0.081				L3	1315	1318.76	148.316	-0.025				ECA	147	150.453	77.397	-0.045
Kca	208.625	208.665	29.389	-0.001				C4	23	23.42	15.325	-0.027				C4	23	23.4	15.548	-0.026				ECP	122	167.341	213.839	-0.212
Kcp	327	328.153	16.32	-0.071				ECA	147	149.159	80.482	-0.027				ECA	147	148.522	79.43	-0.019				Ksa	113.094	113.154	5.674	-0.011
Kca2	208.625	208.665	29.389	-0.001				ECP	122	156.557	160.741	-0.215				ECP	122	163.817	186.227	-0.225				Ksp	209.016	209.625	3.635	-0.168
Kcp2	327	328.153	16.32	-0.071				Ksa	113.094	113.337	5.312	-0.046				Ksa	113.094	112.994	5.416	0.018				Kca	208.625	208.501	30.414	0.004
AECA	60	59.086	41.152	0.028				Ksp	209.016	209.84	3.432	-0.24				Ksp	209.016	209.807	3.43	-0.231				Kcp	327	327.221	16.959	-0.013
AECP	68	73.176	50.13	-0.109				Kca	208.625	210.049	28.245	-0.05				Kca	208.625	208.027	29.345	0.02				Kca2	208.625	208.501	30.414	0.004
Std_Dev_degree_dist_A	1.589	1.583	0.145	0.045				Kcp	327	328.708	15.878	-0.108				Kcp	327	328.528	16.339	-0.094				Kcp2	327	327.221	16.959	-0.013
Skew_degree_dist_A	4.022	3.955	0.456	0.146				Kca2	211.852	213.32	27.763	-0.053				Kca2	208.625	208.027	29.345	0.02				AECA	60	61.71	46.872	-0.031
Std_Dev_degree_dist_P	1.718	1.713	0.176	0.027				Kcp2	330.556	331.929	16.089	-0.085				Kcp2	327	328.528	16.339	-0.094				AECP	68	76.794	60.946	-0.149
Skew_degree_dist_P	0.526	0.481	0.34	0.132				AECA	60	61.709	47.858	-0.031				AECA	60	61.347	47.684	-0.023				PA_tsoA2	43	42.612	8.505	0.046
Global_Clustering	0.07	0.07	0.038	0.01				AECP	68	75.86	57.917	-0.141				AECP	68	76.476	60.083	-0.146				Park_tsoA2	3	0.87	1.079	1.974
Mahalanobis distance =3.049356 (9.298574)								PA_rA	72	71.954	4.7	0.01				PA_tsoA1	194	195.672	18.316	-0.091				NGO_tsoA2	45	44.862	21.665	0.006
								Park_rA	7	6.984	1.373	0.012				Park_tsoA1	32	32.68	9.385	-0.072				CC_tsoA2	11	11.194	5.304	-0.037
								NGO_rA	67	67.465	7.976	-0.058				NGO_tsoA1	179	177.744	23.665	0.053				SME_tsoA2	1	2.17	1.719	-0.681
								CC_rA	42	41.488	7.43	0.069				CC_tsoA1	124	125.36	22.445	-0.061				Std_Dev_degree_dist_A	1.589	1.583	0.148	0.042
								SME_rA	13	13.109	1.991	-0.055				SME_tsoA1	44	43.967	10.176	0.003				Skew_degree_dist_A	4.022	3.944	0.447	0.175
								Std_Dev_degree_dist_A	1.589	1.591	0.136	-0.016				Std_Dev_degree_dist_A	1.589	1.58	0.143	0.062				Std_Dev_degree_dist_P	1.718	1.705	0.197	0.064
								Skew_degree_dist_A	4.022	3.973	0.434	0.113				Skew_degree_dist_A	4.022	3.955	0.447	0.151				Skew_degree_dist_P	0.526	0.438	0.341	0.26
								Std_Dev_degree_dist_P	1.718	1.721	0.173	-0.017				Std_Dev_degree_dist_P	1.718	1.718	0.184	-0.003				Global_Clustering	0.07	0.071	0.042	-0.026
								Skew_degree_dist_P	0.526	0.466	0.333	0.182				Skew_degree_dist_P	0.526	0.458	0.359	0.192				Mahalanobis distance =4.146171 (17.190734)
								Global_Clustering	0.07	0.071	0.044	-0.014				Global_Clustering	0.07	0.071	0.044	-0.018
								Mahalanobis distance =3.473521 (12.065345)								Mahalanobis distance =3.120554 (9.737857)

## Sheet: RO
Structural and within – node ERGMs for RO LIFE Nature partnership network
structural effects	RO	119*48						RA	RO	119*48						TSOA1		RO	119*48					TSOA2		RO	119*48
effects	estimates	stderr	t-ratio	sig 0.05				effects	estimates	stderr	t-ratio	sig 0.05				effects	estimates	stderr	t-ratio	sig 0.05				effects	estimates	stderr	t-ratio	sig 0.05
Sa2-Star	7.26882	1.044	0.006	*				Sa2-Star	7.39615	1.138	0.083	*				Sa2-Star	7.42073	1.105	0.049	*				Sa2-Star	7.37646	1.136	0.019	*
Sp2-Star	4.1734	1.141	-0.058	*				Sp2-Star	4.2066	1.214	-0.008	*				Sp2-Star	4.44892	1.257	-0.068	*				Sp2-Star	4.32766	1.207	-0.08	*
Sa3-Star	-0.975649	0.212	-0.005	*				Sa3-Star	-0.988918	0.226	0.083	*				Sa3-Star	-0.976252	0.22	0.04	*				Sa3-Star	-0.963908	0.217	0.016	*
Sp3-Star	-0.074422	0.035	-0.089	*				Sp3-Star	-0.075166	0.034	-0.016	*				Sp3-Star	-0.081992	0.033	-0.091	*				Sp3-Star	-0.078447	0.035	-0.079	*
L3	-0.056678	0.009	0.048	*				L3	-0.056139	0.009	0.057	*				L3	-0.059061	0.01	0.038	*				L3	-0.056915	0.009	0.042	*
C4	-1.21517	0.586	-0.079	*				C4	-1.26295	0.652	0.026					C4	-1.29401	0.673	-0.087					C4	-1.34408	0.648	-0.02	*
Ksa	-9.38261	1.479	0.022	*				Ksa	-9.61771	1.613	0.08	*				Ksa	-9.38682	1.587	0.057	*				Ksa	-9.28993	1.54	0.013	*
Ksp	-2.19977	0.934	0.044	*				Ksp	-2.20045	0.876	-0.01	*				Ksp	-2.28749	0.903	-0.001	*				Ksp	-2.25828	0.916	-0.066	*
Kca	-1.74872	0.612	0.007	*				Kca	-1.84391	0.668	0.07	*				Kca	-1.89128	0.668	0.05	*				Kca	-1.91636	0.65	0.007	*
Kcp	-3.39583	1.092	-0.038	*				Kcp	-3.4255	1.196	-0.016	*				Kcp	-3.4205	1.25	-0.045	*				Kcp	-3.54691	1.187	-0.084	*
								PA_rA	-1.2053	0.236	0	*				PA_tsoA1	-0.172165	0.066	0.081	*				PA_tsoA2	0.046952	0.077	-0.005
GOF								Park_rA	-1.32483	0.303	0	*				Park_tsoA1	-0.086293	0.06	0.016					Park_tsoA2	0.176549	0.051	0.01	*
effects	observed	mean	stddev	t-ratio				NGO_rA	-1.05903	0.235	0	*				NGO_tsoA1	-0.101796	0.08	-0.074					NGO_tsoA2	0.091227	0.067	-0.023
Sa2-stars	169	158.5	24.749	0.424				CC_rA	-0.786607	0.255	0	*				CC_tsoA1	-0.054114	0.058	-0.088					CC_tsoA2	0.254711	0.107	-0.019	*
Sp2-stars	482	537.217	83.128	-0.664				SME_rA	-2.64644	0.831	0	*				SME_tsoA1	-0.104123	0.073	0.039					SME_tsoA2	0.324198	0.207	-0.048
Sa3-stars	211	187.627	64.464	0.363
Sp3-stars	1051	1484.3	632.408	-0.685				GOF								GOF								GOF
L3	1512	1507.67	216.59	0.02				effects	observed	mean	stddev	t-ratio				effects	observed	mean	stddev	t-ratio				effects	observed	mean	stddev	t-ratio
C4	61	101.52	58.535	-0.692				Sa2-stars	169	168.381	21.762	0.028				Sa2-stars	169	168.832	21.071	0.008				Sa2-stars	169	169.009	21.67	0
ECA	242	310.762	208.45	-0.33				Sp2-stars	482	482.434	47.161	-0.009				Sp2-stars	482	483.311	44.852	-0.029				Sp2-stars	482	481.521	45.153	0.011
ECP	721	2192.88	1999.54	-0.736				Sa3-stars	211	209.797	59.572	0.02				Sa3-stars	211	210.729	57.528	0.005				Sa3-stars	211	210.832	59.417	0.003
Ksa	102.008	98.993	6.57	0.459				Sp3-stars	1051	1050.57	303.196	0.001				Sp3-stars	1051	1058.04	292.704	-0.024				Sp3-stars	1051	1040.75	288.896	0.035
Ksp	223.239	225.037	4.107	-0.438				L3	1512	1509.44	241.28	0.011				L3	1512	1503.6	248.496	0.034				L3	1512	1508.85	250.399	0.013
Kca	146.375	133.996	24.423	0.507				C4	61	61.001	28.65	0				C4	61	59.668	30.075	0.044				C4	61	59.498	29.932	0.05
Kcp	454.875	489.154	58.355	-0.587				ECA	242	384.146	220.566	-0.644				ECA	242	368.144	210.352	-0.6				ECA	242	380.277	232.236	-0.595
Kca2	152.395	139.598	25.644	0.499				ECP	721	778.251	715.581	-0.08				ECP	721	784.655	768.295	-0.083				ECP	721	743.198	739.939	-0.03
Kcp2	463.222	504.619	66.378	-0.624				Ksa	102.008	101.841	5.493	0.03				Ksa	102.008	101.926	5.427	0.015				Ksa	102.008	102.021	5.44	-0.002
AECA	139	137.254	79.77	0.019				Ksp	223.239	223.359	3.574	-0.033				Ksp	223.239	223.37	3.419	-0.038				Ksp	223.239	223.411	3.464	-0.05
AECP	221	383.986	236.266	-0.689				Kca	146.375	145.547	18.915	0.044				Kca	146.375	146.673	18.852	-0.016				Kca	146.375	146.422	18.494	-0.003
Std_Dev_degree_dist_A	1.36	1.283	0.164	0.469				Kcp	454.875	455.384	41.624	-0.012				Kcp	454.875	456.715	38.419	-0.048				Kcp	454.875	455.177	39.364	-0.008
Skew_degree_dist_A	3.025	3.05	0.324	-0.077				Kca2	152.395	151.979	19.866	0.021				Kca2	152.395	152.915	19.573	-0.027				Kca2	146.375	146.422	18.494	-0.003
Std_Dev_degree_dist_P	2.843	3.179	0.528	-0.636				Kcp2	463.222	463.689	43.249	-0.011				Kcp2	463.222	464.911	40.241	-0.042				Kcp2	454.875	455.177	39.364	-0.008
Skew_degree_dist_P	1.507	1.761	0.542	-0.469				AECA	139	161.624	84.924	-0.269				AECA	139	155.935	82.84	-0.207				AECA	139	159.831	87.875	-0.24
Global_Clustering	0.161	0.269	0.152	-0.711				AECP	221	219.073	113.138	0.02				AECP	221	214	118.989	0.061				AECP	221	213.007	117.958	0.07
Mahalanobis distance =5.980342 (35.764490)								PA_rA	65	64.946	6.259	0.009				PA_tsoA1	226	226.97	33.389	-0.029				PA_tsoA2	59	59.685	16.042	-0.043
								Park_rA	26	26.03	3.706	-0.008				Park_tsoA1	149	149.084	31.796	-0.003				Park_tsoA2	23	19.486	24.033	0.146
								NGO_rA	61	61.123	6.716	-0.018				NGO_tsoA1	275	274.274	46.221	0.016				NGO_tsoA2	49	48.582	18.616	0.022
								CC_rA	32	31.839	6.906	0.023				CC_tsoA1	116	116.989	30.802	-0.032				CC_tsoA2	8	8.782	16.009	-0.049
								SME_rA	8	8.062	1.124	-0.055				SME_tsoA1	56	57.4	18.06	-0.078				SME_tsoA2	3	3.022	4.212	-0.005
								Std_Dev_degree_dist_A	1.36	1.35	0.136	0.078				Std_Dev_degree_dist_A	1.36	1.353	0.132	0.056				Std_Dev_degree_dist_A	1.36	1.354	0.135	0.049
								Skew_degree_dist_A	3.025	2.981	0.254	0.175				Skew_degree_dist_A	3.025	2.98	0.256	0.177				Skew_degree_dist_A	3.025	2.968	0.252	0.226
								Std_Dev_degree_dist_P	2.843	2.826	0.336	0.05				Std_Dev_degree_dist_P	2.843	2.835	0.321	0.027				Std_Dev_degree_dist_P	2.843	2.821	0.322	0.068
								Skew_degree_dist_P	1.507	1.38	0.364	0.348				Skew_degree_dist_P	1.507	1.402	0.373	0.282				Skew_degree_dist_P	1.507	1.363	0.345	0.415
								Global_Clustering	0.161	0.159	0.068	0.035				Global_Clustering	0.161	0.156	0.07	0.082				Global_Clustering	0.161	0.154	0.067	0.106
								Mahalanobis distance =5.983293 (35.799797)								Mahalanobis distance =5.997453 (35.969445)								Mahalanobis distance =6.187267 (38.282277)

## Sheet: LV
Structural and within – node ERGMs for LV LIFE Nature partnership network
structural		LV	122*28					RA		LV	122*28					TSOA1		LV	122*28					TSOA2		LV	122*28
effects	estimates	stderr	t-ratio	sig 0.05				effects	estimates	stderr	t-ratio	sig 0.05				effects	estimates	stderr	t-ratio	sig 0.05				effects	estimates	stderr	t-ratio	sig 0.05
Sa2-Star	3.30064	0.47	-0.045	*				Sa2-Star	3.17823	0.445	0.044	*				Sa2-Star	3.2899	0.462	0.055	*				Sa2-Star	3.28426	0.473	-0.042	*
Sp2-Star	0.226033	0.041	0.0001	*				Sp2-Star	0.224998	0.042	-0.045	*				Sp2-Star	0.497174	0.065	-0.009	*				Sp2-Star	0.182592	0.042	-0.046	*
Sa3-Star	-0.394207	0.076	-0.041	*				Sa3-Star	-0.379686	0.073	0.049	*				Sa3-Star	-0.391913	0.076	0.056	*				Sa3-Star	-0.391019	0.079	-0.047	*
Sp3-Star	-0.008855	0.003	0.033	*				Sp3-Star	-0.008805	0.003	-0.056	*				Sp3-Star	-0.011731	0.004	0.002	*				Sp3-Star	-0.009744	0.003	-0.062	*
L3	-0.016202	0.005	-0.077	*				L3	-0.016268	0.005	0.064	*				L3	-0.01595	0.005	0.051	*				L3	-0.0151	0.005	-0.044	*
C4	0.140924	0.069	-0.088	*				C4	0.13584	0.081	0.048					C4	0.115589	0.082	0.078					C4	0.095418	0.057	-0.01
Ksa	-6.92073	1.013	-0.041	*				Ksa	-6.88397	0.934	0.03	*				Ksa	-6.8966	0.991	0.055	*				Ksa	-6.88734	0.987	-0.019	*
								PA_rA	-1.74738	0.29	0	*				PA_tsoA1	-0.20193	0.03	-0.047	*				PA_tsoA2	0.089854	0.02	-0.097	*
GOF								Park_rA	-1.13497	0.232	0	*				Park_tsoA1	-0.133371	0.06	-0.07	*				NGO_tsoA2	0.219908	0.026	-0.021	*
effects	observed	mean	stddev	t-ratio				NGO_rA	-0.999713	0.141	0	*				NGO_tsoA1	-0.107596	0.028	0.014	*				CC_tsoA2	0.366504	0.069	0.055	*
Sa2-stars	170	170.365	34.415	-0.011				CC_rA	-1.17609	0.189	0	*				CC_tsoA1	-0.09049	0.03	0.132	*				SME_tsoA2	0.303811	0.141	0.025	*
Sp2-stars	870	879.289	119.2	-0.078				SME_rA	-1.22114	0.212	0	*				SME_tsoA1	-0.130271	0.036	-0.047	*
Sa3-stars	406	406.948	138.924	-0.007																				GOF
Sp3-stars	4132	4221.84	1404	-0.064				GOF								GOF								effects	observed	mean	stddev	t-ratio
L3	2262	2289.74	411.516	-0.067				effects	observed	mean	stddev	t-ratio				effects	observed	mean	stddev	t-ratio				Sa2-stars	170	172.089	36.535	-0.057
C4	44	45.549	23.925	-0.065				Sa2-stars	170	168.076	30.883	0.062				Sa2-stars	170	169.12	32.877	0.027				Sp2-stars	870	867.662	124.474	0.019
ECA	540	610.472	459.122	-0.153				Sp2-stars	870	866.937	117.819	0.026				Sp2-stars	870	874.211	127.001	-0.033				Sa3-stars	406	413.492	146.242	-0.051
ECP	604	668.495	328.042	-0.197				Sa3-stars	406	396.843	125.516	0.073				Sa3-stars	406	401.989	132.2	0.03				Sp3-stars	4132	4106.77	1517.54	0.017
Ksa	77.633	77.779	6.33	-0.023				Sp3-stars	4132	4088.51	1390.62	0.031				Sp3-stars	4132	4169.3	1561.83	-0.024				L3	2262	2271.25	406.858	-0.023
Ksp	248.784	252.885	4.068	-1.008				L3	2262	2244.26	381.496	0.046				L3	2262	2259.6	386.832	0.006				C4	44	44.755	32.452	-0.023
Kca	150.25	149.586	26.807	0.025				C4	44	42.359	21.995	0.075				C4	44	43.899	24.119	0.004				ECA	540	612.816	619.399	-0.118
Kcp	853.906	862.941	119.781	-0.075				ECA	540	557.636	411.352	-0.043				ECA	540	583.266	445.785	-0.097				ECP	604	632.955	377.344	-0.077
Kca2	150.25	149.586	26.807	0.025				ECP	604	619.381	312.198	-0.049				ECP	604	642.696	331.951	-0.117				Ksa	77.633	78.086	6.858	-0.066
Kcp2	853.906	862.941	119.781	-0.075				Ksa	77.633	77.318	5.749	0.055				Ksa	77.633	77.481	6.118	0.025				Ksp	248.784	252.529	3.805	-0.984
AECA	137	142.414	98.277	-0.051				Ksp	248.784	252.449	3.83	-0.957				Ksp	248.784	252.958	3.91	-1.067				Kca	150.25	151.777	27.084	-0.056
AECP	148	163.44	86.436	-0.18				Kca	150.25	148.649	24.63	0.065				Kca	150.25	149.082	25.736	0.045				Kcp	853.906	851.72	124.447	0.018
Std_Dev_degree_dist_A	1.471	1.46	0.197	0.057				Kcp	853.906	851.464	118.003	0.021				Kcp	853.906	858.314	127.091	-0.035				Kca2	156.37	158.114	29.624	-0.059
Skew_degree_dist_A	5.498	5.419	0.517	0.153				Kca2	156.37	154.754	26.39	0.061				Kca2	156.37	155.359	27.739	0.036				Kcp2	858.23	855.993	124.439	0.018
Std_Dev_degree_dist_P	5.416	5.421	0.781	-0.006				Kcp2	858.23	855.684	118.039	0.022				Kcp2	858.23	862.624	127.106	-0.035				AECA	137	142.038	131.91	-0.035
Skew_degree_dist_P	1.788	1.629	0.498	0.32				AECA	137	131.218	88.724	0.07				AECA	137	136.831	97.607	0.006				AECP	148	160.945	119.089	-0.11
Global_Clustering	0.078	0.077	0.03	0.043				AECP	148	152.057	80.391	-0.052				AECP	148	157.883	88.496	-0.113				PA_tsoA2	332	329.56	85.713	0.028
Mahalanobis distance =3.397249 (11.541298)								PA_rA	80	80.018	4.196	-0.004				PA_tsoA1	646	645.654	89.938	0.004				Park_tsoA2	0	0.339	0.578	-0.586
								Park_rA	6	6.542	3.434	-0.158				Park_tsoA1	40	40.422	17.283	-0.024				NGO_tsoA2	57	57.096	52.332	-0.002
								NGO_rA	52	51.038	7.279	0.132				NGO_tsoA1	309	313.891	78.145	-0.063				CC_tsoA2	20	20.315	20.578	-0.015
								CC_rA	19	19.245	4.827	-0.051				CC_tsoA1	190	189.979	52.699	0				SME_tsoA2	10	10.066	7.844	-0.008
								SME_rA	18	18.157	3.851	-0.041				SME_tsoA1	136	138.802	36.915	-0.076				Std_Dev_degree_dist_A	1.471	1.469	0.203	0.012
								Std_Dev_degree_dist_A	1.471	1.449	0.178	0.122				Std_Dev_degree_dist_A	1.471	1.454	0.188	0.09				Skew_degree_dist_A	5.498	5.419	0.524	0.151
								Skew_degree_dist_A	5.498	5.429	0.479	0.144				Skew_degree_dist_A	5.498	5.438	0.502	0.12				Std_Dev_degree_dist_P	5.416	5.338	0.819	0.095
								Std_Dev_degree_dist_P	5.416	5.338	0.784	0.099				Std_Dev_degree_dist_P	5.416	5.38	0.827	0.043				Skew_degree_dist_P	1.788	1.59	0.536	0.369
								Skew_degree_dist_P	1.788	1.606	0.496	0.367				Skew_degree_dist_P	1.788	1.578	0.529	0.397				Global_Clustering	0.078	0.074	0.038	0.09
								Global_Clustering	0.078	0.073	0.028	0.171				Global_Clustering	0.078	0.075	0.03	0.103				Mahalanobis distance =3.438666 (11.824426)
								Mahalanobis distance =3.887183 (15.110195)								Mahalanobis distance =3.580328 (12.818750)
